# Supplementary material for: A neurophysiological basis for aperiodic EEG and the background spectral trend
Source: Nat Commun. 2024 Feb 19;15:1514. doi: 10.1038/s41467-024-45922-8 (PMC10876973; doi:10.1038/s41467-024-45922-8)
Supplement: Supplementary file 4 — Source Data [file 41467_2024_45922_MOESM4_ESM.xlsx]

## Sheet: Information on study subjects
		Age	Sex	Height (cm)	Weight (kg)	BMI
	Subject 1	59	F	175	62	20.2
	Subject 2	60	M	175	92	30
	Subject 3	46	M	182	82	24.8
	Subject 4	43	F	170	65	22.5
	Subject 5	62	F	160	78	30.5
	Subject 6	52	M	193	102	27.4
	Subject 7	54	M	175	86	28.1
	Subject 8	53	M	188	81	22.9
	Subject 9	39	M	188	98	27.7
	Subject 10	41	M	183	80	23.9
	Subject 11	52	F	157	73	29.6
	Subject 12	27	M	185	102	29.8
	Subject 13	27	M	185	86	25.1
	Subject 14	43	M	180	90	27.8

## Sheet: Figures 1i, 2b, 3f, 4g, S6a
log10 power spectra of 14 patients, averaged over all time prior to infusion of propofol, used in Figs. 1i, 2b, 3f, 4g, and S6a. Units: log10 (μV^2/Hz).
Frequency (Hz)	subj. 1	subj. 2	subj. 3	subj. 4	subj. 5	subj. 6	subj. 7	subj. 8	subj. 9	subj. 10	subj. 11	subj. 12	subj. 13	subj. 14
0.5	1.45	1.69	2.12	1.61	1.56	1.89	1.57	1.4	1.51	1.04	0.943	0.866	0.841	1.33
1	1.17	1.32	1.63	1.4	1.22	1.55	1.45	1.16	1.39	1.08	1.02	0.928	0.878	1.37
1.5	0.738	0.953	1.27	1.18	0.936	1.08	1.27	0.873	1.17	0.972	0.925	0.846	0.809	1.29
2	0.533	0.822	1.05	1.01	0.799	0.857	1.19	0.745	0.945	0.866	0.767	0.795	0.757	1.1
2.5	0.396	0.742	0.877	0.895	0.726	0.699	1.09	0.636	0.768	0.765	0.572	0.71	0.605	0.943
3	0.325	0.711	0.703	0.758	0.63	0.589	0.911	0.536	0.578	0.694	0.411	0.656	0.515	0.83
3.5	0.178	0.635	0.551	0.608	0.525	0.437	0.75	0.44	0.487	0.679	0.288	0.623	0.408	0.709
4	0.0855	0.557	0.441	0.525	0.361	0.346	0.627	0.401	0.387	0.626	0.273	0.615	0.382	0.684
4.5	-0.031	0.481	0.408	0.468	0.245	0.232	0.493	0.348	0.316	0.649	0.236	0.644	0.377	0.641
5	-0.119	0.404	0.348	0.441	0.135	0.172	0.391	0.282	0.282	0.589	0.205	0.604	0.433	0.615
5.5	-0.132	0.325	0.409	0.417	0.076	0.16	0.318	0.209	0.269	0.57	0.203	0.526	0.539	0.625
6	-0.161	0.32	0.443	0.436	0.123	0.133	0.244	0.147	0.294	0.536	0.224	0.392	0.587	0.656
6.5	-0.113	0.355	0.395	0.403	0.13	0.164	0.166	0.125	0.311	0.462	0.241	0.395	0.65	0.71
7	-0.0632	0.377	0.313	0.375	0.108	0.231	0.115	0.125	0.325	0.498	0.303	0.392	0.696	0.756
7.5	0.185	0.409	0.301	0.371	0.0371	0.321	0.0925	0.131	0.362	0.599	0.365	0.423	0.727	0.788
8	0.646	0.42	0.305	0.433	-0.0401	0.41	0.0676	0.155	0.359	0.618	0.427	0.39	0.711	0.841
8.5	0.851	0.476	0.459	0.494	-0.0516	0.459	0.0766	0.181	0.36	0.643	0.53	0.351	0.781	0.84
9	0.879	0.558	0.601	0.568	-0.00485	0.448	0.0131	0.276	0.369	0.644	0.569	0.303	0.887	0.798
9.5	0.751	0.66	0.66	0.608	0.0281	0.375	-0.0262	0.326	0.41	0.702	0.634	0.224	0.909	0.703
10	0.336	0.685	0.727	0.66	0.0618	0.259	-0.051	0.376	0.487	0.832	0.651	0.207	0.855	0.587
10.5	0.125	0.685	0.794	0.685	0.0125	0.152	-0.0731	0.357	0.563	0.912	0.642	0.156	0.653	0.472
11	-0.0265	0.694	0.861	0.665	-0.0714	0.0528	-0.075	0.312	0.627	0.963	0.565	0.119	0.375	0.351
11.5	-0.164	0.616	0.89	0.64	-0.144	0.0195	-0.117	0.253	0.687	0.955	0.533	0.146	0.138	0.246
12	-0.236	0.561	0.924	0.602	-0.152	-0.0327	-0.14	0.213	0.69	0.803	0.466	0.131	0.00343	0.152
12.5	-0.275	0.508	0.879	0.534	-0.155	-0.044	-0.165	0.206	0.694	0.683	0.429	0.0752	-0.0471	0.0835
13	-0.29	0.475	0.826	0.508	-0.173	-0.0813	-0.162	0.204	0.629	0.58	0.419	0.0583	-0.112	0.026
13.5	-0.276	0.451	0.757	0.516	-0.169	-0.0573	-0.151	0.229	0.577	0.428	0.39	-0.00871	-0.0997	-0.00341
14	-0.261	0.342	0.714	0.458	-0.115	-0.0337	-0.146	0.262	0.536	0.373	0.372	-0.0343	-0.103	-0.0353
14.5	-0.214	0.332	0.649	0.408	-0.0703	-0.0051	-0.175	0.252	0.473	0.29	0.358	-0.0582	-0.107	-0.0773
15	-0.209	0.29	0.555	0.322	5.29e-05	0.00017	-0.174	0.25	0.442	0.241	0.351	-0.0905	-0.156	-0.0766
15.5	-0.221	0.28	0.499	0.272	0.101	0.0135	-0.177	0.255	0.368	0.211	0.34	-0.119	-0.169	-0.0578
16	-0.256	0.234	0.48	0.221	0.172	0.0216	-0.187	0.276	0.322	0.182	0.321	-0.142	-0.135	-0.0648
16.5	-0.27	0.199	0.468	0.205	0.155	0.033	-0.206	0.283	0.199	0.18	0.281	-0.176	-0.112	-0.0783
17	-0.229	0.206	0.477	0.213	0.11	0.0462	-0.254	0.283	0.127	0.172	0.232	-0.21	-0.0754	-0.0665
17.5	-0.226	0.198	0.414	0.201	-0.0129	0.0481	-0.282	0.259	0.082	0.169	0.228	-0.214	-0.0202	-0.078
18	-0.23	0.176	0.399	0.165	-0.0537	0.0686	-0.293	0.211	0.0561	0.168	0.218	-0.252	-0.009	-0.117
18.5	-0.211	0.154	0.383	0.132	-0.0906	0.0954	-0.313	0.17	0.0286	0.116	0.212	-0.285	-0.0198	-0.143
19	-0.169	0.172	0.334	0.115	-0.103	0.0987	-0.291	0.15	0.0184	0.0962	0.219	-0.308	-0.0562	-0.168
19.5	-0.119	0.146	0.271	0.0842	-0.114	0.0826	-0.316	0.118	-0.0301	0.0834	0.246	-0.357	-0.0871	-0.153
20	-0.102	0.123	0.198	0.0796	-0.135	0.0321	-0.328	0.121	-0.0985	0.0829	0.242	-0.407	-0.141	-0.147
20.5	-0.0689	0.098	0.149	0.0455	-0.166	-0.0184	-0.359	0.113	-0.0952	0.09	0.222	-0.434	-0.237	-0.18
21	-0.0794	0.0754	0.094	0.0219	-0.201	-0.108	-0.37	0.102	-0.133	0.115	0.206	-0.437	-0.304	-0.194
21.5	-0.118	0.0668	0.0853	-0.0423	-0.207	-0.12	-0.394	0.0675	-0.155	0.125	0.212	-0.454	-0.368	-0.219
22	-0.155	0.0728	0.0585	-0.0539	-0.238	-0.156	-0.429	0.0265	-0.188	0.0617	0.23	-0.457	-0.391	-0.282
22.5	-0.188	0.0335	0.0217	-0.0763	-0.258	-0.16	-0.445	0.0142	-0.235	0.0318	0.219	-0.472	-0.406	-0.292
23	-0.259	0.0176	-0.0517	-0.0754	-0.264	-0.159	-0.474	-0.0153	-0.242	0.0106	0.219	-0.5	-0.427	-0.333
23.5	-0.371	-0.00255	-0.122	-0.0685	-0.256	-0.163	-0.493	-0.0382	-0.288	-0.00321	0.241	-0.511	-0.415	-0.339
24	-0.456	0.0138	-0.165	-0.0647	-0.253	-0.163	-0.507	-0.091	-0.326	-0.00969	0.263	-0.513	-0.447	-0.322
24.5	-0.503	-0.013	-0.223	-0.0544	-0.225	-0.205	-0.522	-0.0997	-0.36	-0.0132	0.268	-0.504	-0.467	-0.359
25	-0.553	-0.00875	-0.268	-0.114	-0.225	-0.272	-0.554	-0.132	-0.363	-0.0165	0.244	-0.529	-0.507	-0.349
25.5	-0.561	-0.0222	-0.339	-0.0939	-0.224	-0.273	-0.564	-0.153	-0.345	-0.0514	0.221	-0.555	-0.504	-0.401
26	-0.608	-0.0377	-0.398	-0.0911	-0.22	-0.272	-0.573	-0.169	-0.394	-0.0579	0.17	-0.598	-0.479	-0.43
26.5	-0.637	-0.0542	-0.386	-0.117	-0.256	-0.298	-0.58	-0.188	-0.399	-0.0897	0.122	-0.62	-0.479	-0.47
27	-0.677	-0.0523	-0.441	-0.17	-0.264	-0.34	-0.581	-0.222	-0.402	-0.125	0.0795	-0.593	-0.502	-0.5
27.5	-0.728	-0.025	-0.471	-0.194	-0.307	-0.369	-0.605	-0.251	-0.431	-0.165	0.0351	-0.591	-0.502	-0.504
28	-0.735	-0.0382	-0.543	-0.221	-0.322	-0.389	-0.608	-0.272	-0.466	-0.213	-0.00461	-0.605	-0.501	-0.482
28.5	-0.773	-0.0582	-0.592	-0.272	-0.374	-0.427	-0.655	-0.318	-0.435	-0.26	-0.0151	-0.619	-0.507	-0.492
29	-0.772	-0.0512	-0.631	-0.294	-0.4	-0.445	-0.655	-0.341	-0.449	-0.314	-0.0413	-0.677	-0.519	-0.502
29.5	-0.755	-0.0517	-0.653	-0.295	-0.415	-0.484	-0.673	-0.343	-0.476	-0.385	-0.0551	-0.699	-0.537	-0.512
30	-0.715	-0.0477	-0.64	-0.291	-0.441	-0.476	-0.669	-0.343	-0.519	-0.439	-0.0787	-0.735	-0.547	-0.498
30.5	-0.701	-0.0585	-0.658	-0.302	-0.468	-0.478	-0.699	-0.351	-0.584	-0.498	-0.0756	-0.757	-0.566	-0.506
31	-0.735	-0.0575	-0.686	-0.335	-0.473	-0.465	-0.72	-0.357	-0.606	-0.515	-0.0765	-0.728	-0.587	-0.505
31.5	-0.802	-0.0542	-0.719	-0.349	-0.429	-0.491	-0.74	-0.392	-0.671	-0.534	-0.0833	-0.721	-0.632	-0.477
32	-0.911	-0.036	-0.759	-0.37	-0.411	-0.502	-0.721	-0.392	-0.733	-0.544	-0.13	-0.706	-0.642	-0.533
32.5	-0.963	-0.0382	-0.747	-0.363	-0.407	-0.49	-0.726	-0.39	-0.785	-0.548	-0.156	-0.719	-0.675	-0.522
33	-1	-0.0776	-0.756	-0.381	-0.419	-0.5	-0.726	-0.379	-0.782	-0.624	-0.172	-0.748	-0.671	-0.543
33.5	-1	-0.0856	-0.782	-0.419	-0.444	-0.496	-0.734	-0.391	-0.791	-0.668	-0.162	-0.758	-0.68	-0.57
34	-1.02	-0.0985	-0.789	-0.421	-0.435	-0.528	-0.742	-0.418	-0.816	-0.706	-0.177	-0.766	-0.674	-0.587
34.5	-1.03	-0.0868	-0.807	-0.428	-0.426	-0.581	-0.74	-0.423	-0.828	-0.706	-0.2	-0.816	-0.676	-0.612
35	-1.05	-0.0559	-0.82	-0.415	-0.441	-0.613	-0.723	-0.437	-0.833	-0.718	-0.207	-0.848	-0.659	-0.61
35.5	-1.08	-0.0812	-0.843	-0.45	-0.429	-0.592	-0.731	-0.438	-0.848	-0.711	-0.174	-0.85	-0.638	-0.607
36	-1.1	-0.0827	-0.855	-0.466	-0.439	-0.584	-0.735	-0.426	-0.899	-0.717	-0.173	-0.844	-0.65	-0.573
36.5	-1.09	-0.0667	-0.885	-0.496	-0.437	-0.571	-0.759	-0.447	-0.907	-0.71	-0.157	-0.829	-0.709	-0.582
37	-1.09	-0.0548	-0.907	-0.49	-0.448	-0.588	-0.775	-0.428	-0.913	-0.763	-0.175	-0.836	-0.734	-0.57
37.5	-1.09	-0.0618	-0.929	-0.493	-0.45	-0.607	-0.777	-0.419	-0.93	-0.779	-0.184	-0.828	-0.738	-0.616
38	-1.11	-0.0528	-0.933	-0.485	-0.469	-0.599	-0.771	-0.408	-0.939	-0.786	-0.192	-0.842	-0.747	-0.618
38.5	-1.13	-0.0311	-0.924	-0.509	-0.448	-0.59	-0.767	-0.439	-0.951	-0.76	-0.203	-0.859	-0.744	-0.603
39	-1.15	-0.0551	-0.927	-0.514	-0.453	-0.588	-0.761	-0.466	-0.962	-0.76	-0.192	-0.876	-0.739	-0.56
39.5	-1.14	-0.0689	-0.928	-0.536	-0.453	-0.589	-0.803	-0.489	-0.995	-0.793	-0.194	-0.891	-0.756	-0.558
40	-1.14	-0.0918	-0.938	-0.556	-0.462	-0.56	-0.778	-0.449	-1.01	-0.807	-0.147	-0.898	-0.74	-0.581
40.5	-1.12	-0.0831	-0.935	-0.584	-0.472	-0.572	-0.767	-0.431	-1.02	-0.809	-0.156	-0.887	-0.735	-0.597
41	-1.12	-0.0774	-0.93	-0.601	-0.485	-0.608	-0.79	-0.425	-1.04	-0.802	-0.14	-0.86	-0.725	-0.584
41.5	-1.13	-0.0954	-0.958	-0.616	-0.497	-0.612	-0.787	-0.447	-1.06	-0.823	-0.132	-0.858	-0.737	-0.613
42	-1.14	-0.0972	-1.03	-0.612	-0.486	-0.616	-0.786	-0.465	-1.04	-0.846	-0.155	-0.863	-0.751	-0.649
42.5	-1.13	-0.101	-1.05	-0.633	-0.487	-0.596	-0.79	-0.498	-1.06	-0.846	-0.187	-0.871	-0.752	-0.648
43	-1.15	-0.0992	-1.03	-0.63	-0.5	-0.607	-0.783	-0.487	-1.06	-0.859	-0.228	-0.867	-0.735	-0.664
43.5	-1.12	-0.119	-1.04	-0.629	-0.494	-0.629	-0.781	-0.474	-1.07	-0.834	-0.21	-0.926	-0.749	-0.608
44	-1.13	-0.103	-1.07	-0.615	-0.481	-0.631	-0.776	-0.46	-1.09	-0.828	-0.187	-0.918	-0.771	-0.574
44.5	-1.12	-0.104	-1.07	-0.62	-0.483	-0.64	-0.778	-0.471	-1.07	-0.836	-0.178	-0.913	-0.77	-0.576
45	-1.14	-0.105	-1.1	-0.644	-0.497	-0.633	-0.784	-0.485	-1.04	-0.799	-0.173	-0.909	-0.777	-0.6
45.5	-1.15	-0.0829	-1.07	-0.653	-0.544	-0.643	-0.779	-0.495	-1.02	-0.814	-0.166	-0.88	-0.765	-0.618
46	-1.18	-0.11	-1.06	-0.669	-0.518	-0.649	-0.81	-0.502	-1.07	-0.84	-0.156	-0.845	-0.769	-0.612
46.5	-1.21	-0.109	-1.06	-0.649	-0.501	-0.646	-0.818	-0.508	-1.09	-0.829	-0.2	-0.895	-0.782	-0.613
47	-1.21	-0.117	-1.04	-0.635	-0.511	-0.658	-0.802	-0.497	-1.09	-0.817	-0.216	-0.938	-0.768	-0.644
47.5	-1.2	-0.117	-1.05	-0.626	-0.511	-0.652	-0.759	-0.522	-1.1	-0.831	-0.207	-0.929	-0.779	-0.645
48	-1.2	-0.147	-1.06	-0.631	-0.534	-0.656	-0.733	-0.504	-1.12	-0.828	-0.252	-0.901	-0.779	-0.634
48.5	-1.23	-0.151	-1.08	-0.657	-0.55	-0.619	-0.753	-0.492	-1.15	-0.816	-0.244	-0.918	-0.782	-0.631
49	-1.27	-0.142	-1.08	-0.649	-0.552	-0.623	-0.758	-0.472	-1.16	-0.825	-0.262	-0.944	-0.78	-0.621
49.5	-1.28	-0.122	-1.06	-0.651	-0.537	-0.636	-0.773	-0.508	-1.15	-0.805	-0.249	-0.949	-0.787	-0.607
50	-1.29	-0.118	-1.07	-0.685	-0.515	-0.642	-0.799	-0.489	-1.14	-0.795	-0.253	-0.931	-0.797	-0.59
50.5	-1.28	-0.119	-1.1	-0.687	-0.539	-0.653	-0.825	-0.468	-1.16	-0.797	-0.225	-0.937	-0.827	-0.605
51	-1.3	-0.115	-1.08	-0.677	-0.53	-0.645	-0.824	-0.469	-1.18	-0.839	-0.245	-0.96	-0.822	-0.62
51.5	-1.29	-0.112	-1.11	-0.7	-0.542	-0.631	-0.815	-0.485	-1.18	-0.862	-0.231	-0.974	-0.837	-0.634
52	-1.28	-0.126	-1.11	-0.681	-0.531	-0.619	-0.799	-0.492	-1.14	-0.86	-0.23	-0.985	-0.815	-0.664
52.5	-1.26	-0.114	-1.11	-0.691	-0.514	-0.603	-0.777	-0.501	-1.09	-0.859	-0.234	-0.974	-0.804	-0.654
53	-1.28	-0.112	-1.07	-0.697	-0.523	-0.583	-0.776	-0.506	-1.11	-0.837	-0.191	-0.982	-0.812	-0.584
53.5	-1.32	-0.117	-1.08	-0.718	-0.523	-0.56	-0.782	-0.538	-1.15	-0.875	-0.198	-0.98	-0.821	-0.586
54	-1.35	-0.113	-1.11	-0.699	-0.515	-0.543	-0.816	-0.534	-1.18	-0.898	-0.197	-0.986	-0.804	-0.589
54.5	-1.34	-0.137	-1.12	-0.675	-0.552	-0.488	-0.803	-0.483	-1.19	-0.904	-0.192	-0.991	-0.796	-0.619
55	-1.35	-0.145	-1.16	-0.69	-0.559	-0.399	-0.84	-0.439	-1.16	-0.914	-0.197	-0.984	-0.775	-0.624
55.5	-1.35	-0.164	-1.14	-0.722	-0.569	-0.542	-0.827	-0.486	-1.18	-0.895	-0.227	-1.01	-0.815	-0.639
56	-1.33	-0.13	-1.1	-0.731	-0.548	-0.598	-0.806	-0.519	-1.18	-0.914	-0.225	-1.01	-0.831	-0.6
56.5	-1.34	-0.124	-1.09	-0.72	-0.552	-0.616	-0.783	-0.544	-1.17	-0.916	-0.212	-0.994	-0.853	-0.598
57	-1.34	-0.12	-1.1	-0.708	-0.544	-0.589	-0.793	-0.509	-1.18	-0.903	-0.204	-0.989	-0.828	-0.598
57.5	-1.35	-0.149	-1.13	-0.726	-0.567	-0.575	-0.832	-0.486	-1.2	-0.911	-0.222	-1.01	-0.835	-0.645
58	-1.37	-0.156	-1.14	-0.742	-0.587	-0.568	-0.833	-0.483	-1.21	-0.928	-0.231	-1.02	-0.84	-0.648
58.5	-1.37	-0.16	-1.15	-0.751	-0.606	-0.605	-0.823	-0.478	-1.22	-0.931	-0.238	-1.02	-0.848	-0.654
59	-1.36	-0.146	-1.14	-0.763	-0.592	-0.619	-0.821	-0.487	-1.21	-0.936	-0.235	-1.02	-0.84	-0.645
59.5	-1.35	-0.149	-1.14	-0.776	-0.587	-0.652	-0.817	-0.495	-1.23	-0.936	-0.241	-1.01	-0.857	-0.655
60	-1.35	-0.147	-1.13	-0.782	-0.591	-0.656	-0.817	-0.494	-1.22	-0.935	-0.234	-1.02	-0.86	-0.656
60.5	-1.36	-0.157	-1.13	-0.786	-0.6	-0.674	-0.814	-0.489	-1.23	-0.938	-0.243	-1.03	-0.869	-0.66
61	-1.36	-0.155	-1.12	-0.775	-0.606	-0.668	-0.828	-0.481	-1.23	-0.945	-0.244	-1.04	-0.869	-0.662
61.5	-1.37	-0.167	-1.14	-0.791	-0.616	-0.688	-0.832	-0.491	-1.26	-0.964	-0.251	-1.04	-0.89	-0.665
62	-1.37	-0.167	-1.15	-0.807	-0.619	-0.686	-0.827	-0.491	-1.26	-0.964	-0.251	-1.05	-0.885	-0.654
62.5	-1.37	-0.157	-1.15	-0.809	-0.622	-0.696	-0.826	-0.487	-1.25	-0.957	-0.258	-1.05	-0.881	-0.661
63	-1.36	-0.147	-1.11	-0.816	-0.615	-0.699	-0.815	-0.485	-1.24	-0.945	-0.255	-1.04	-0.873	-0.649
63.5	-1.37	-0.154	-1.13	-0.822	-0.631	-0.737	-0.818	-0.493	-1.26	-0.95	-0.274	-1.06	-0.889	-0.668
64	-1.37	-0.161	-1.15	-0.846	-0.645	-0.749	-0.814	-0.494	-1.28	-0.961	-0.274	-1.07	-0.908	-0.671
64.5	-1.37	-0.157	-1.16	-0.851	-0.649	-0.75	-0.826	-0.5	-1.29	-0.987	-0.276	-1.07	-0.925	-0.662
65	-1.38	-0.157	-1.13	-0.845	-0.64	-0.704	-0.847	-0.494	-1.27	-1.01	-0.281	-1.08	-0.891	-0.628
65.5	-1.38	-0.167	-1.1	-0.818	-0.619	-0.747	-0.815	-0.481	-1.27	-0.956	-0.281	-1.08	-0.925	-0.641
66	-1.38	-0.166	-1.1	-0.816	-0.633	-0.743	-0.808	-0.493	-1.26	-0.949	-0.284	-1.08	-0.899	-0.653
66.5	-1.38	-0.142	-1.11	-0.829	-0.649	-0.747	-0.813	-0.5	-1.27	-0.957	-0.275	-1.06	-0.896	-0.661
67	-1.34	-0.143	-1.13	-0.857	-0.636	-0.75	-0.815	-0.5	-1.27	-0.969	-0.273	-1.04	-0.891	-0.645
67.5	-1.32	-0.165	-1.18	-0.858	-0.645	-0.771	-0.844	-0.515	-1.28	-0.976	-0.278	-1.04	-0.866	-0.612
68	-1.33	-0.186	-1.19	-0.894	-0.645	-0.753	-0.84	-0.498	-1.29	-0.972	-0.286	-1.04	-0.876	-0.61
68.5	-1.33	-0.189	-1.16	-0.858	-0.677	-0.736	-0.851	-0.503	-1.28	-0.976	-0.256	-1.02	-0.882	-0.622
69	-1.37	-0.193	-1.16	-0.808	-0.674	-0.719	-0.856	-0.517	-1.29	-0.96	-0.237	-1.04	-0.88	-0.621
69.5	-1.37	-0.228	-1.15	-0.82	-0.662	-0.778	-0.85	-0.536	-1.31	-0.948	-0.249	-1.06	-0.895	-0.612
70	-1.38	-0.244	-1.18	-0.843	-0.659	-0.782	-0.854	-0.502	-1.33	-0.956	-0.287	-1.08	-0.93	-0.618
70.5	-1.35	-0.248	-1.15	-0.828	-0.696	-0.801	-0.863	-0.485	-1.33	-0.921	-0.28	-1.06	-0.932	-0.621
71	-1.36	-0.22	-1.16	-0.864	-0.721	-0.788	-0.887	-0.49	-1.31	-0.922	-0.32	-1.04	-0.932	-0.647
71.5	-1.36	-0.214	-1.15	-0.841	-0.705	-0.798	-0.889	-0.492	-1.3	-0.938	-0.327	-1.05	-0.93	-0.64
72	-1.36	-0.187	-1.17	-0.838	-0.712	-0.813	-0.871	-0.472	-1.32	-0.95	-0.337	-1.06	-0.943	-0.612
72.5	-1.37	-0.197	-1.21	-0.85	-0.699	-0.807	-0.871	-0.49	-1.34	-0.943	-0.348	-1.08	-0.953	-0.589
73	-1.4	-0.196	-1.18	-0.861	-0.728	-0.81	-0.845	-0.5	-1.35	-0.924	-0.338	-1.06	-0.968	-0.573
73.5	-1.39	-0.206	-1.15	-0.853	-0.716	-0.818	-0.848	-0.516	-1.37	-0.924	-0.317	-1.05	-0.946	-0.608
74	-1.37	-0.204	-1.11	-0.868	-0.731	-0.848	-0.83	-0.499	-1.38	-0.95	-0.295	-1.07	-0.94	-0.631
74.5	-1.34	-0.201	-1.1	-0.871	-0.707	-0.823	-0.863	-0.512	-1.36	-0.982	-0.336	-1.08	-0.952	-0.636
75	-1.36	-0.203	-1.15	-0.841	-0.726	-0.811	-0.86	-0.51	-1.33	-0.993	-0.346	-1.07	-0.97	-0.616
75.5	-1.36	-0.199	-1.19	-0.808	-0.699	-0.796	-0.85	-0.501	-1.33	-0.971	-0.373	-1.02	-0.94	-0.599
76	-1.35	-0.194	-1.19	-0.822	-0.719	-0.811	-0.842	-0.509	-1.32	-0.975	-0.309	-1.01	-0.947	-0.595
76.5	-1.33	-0.171	-1.19	-0.825	-0.712	-0.816	-0.838	-0.502	-1.31	-0.976	-0.304	-1.04	-0.945	-0.621
77	-1.34	-0.191	-1.15	-0.83	-0.718	-0.832	-0.836	-0.5	-1.35	-0.976	-0.296	-1.06	-0.952	-0.652
77.5	-1.34	-0.202	-1.17	-0.796	-0.707	-0.853	-0.846	-0.525	-1.38	-1	-0.307	-1.03	-0.909	-0.693
78	-1.36	-0.196	-1.16	-0.792	-0.71	-0.855	-0.859	-0.505	-1.37	-0.993	-0.284	-1.02	-0.915	-0.684
78.5	-1.35	-0.179	-1.16	-0.815	-0.713	-0.868	-0.852	-0.497	-1.34	-0.997	-0.274	-1.02	-0.961	-0.671
79	-1.36	-0.184	-1.17	-0.831	-0.708	-0.905	-0.852	-0.475	-1.33	-1	-0.27	-1.04	-0.978	-0.679
79.5	-1.35	-0.177	-1.15	-0.839	-0.735	-0.84	-0.835	-0.488	-1.32	-0.998	-0.28	-1.07	-0.991	-0.666
80	-1.3	-0.168	-1.15	-0.844	-0.749	-0.837	-0.824	-0.514	-1.31	-0.988	-0.31	-1.05	-0.941	-0.673
80.5	-1.31	-0.184	-1.14	-0.86	-0.742	-0.818	-0.824	-0.525	-1.32	-0.994	-0.335	-1.04	-0.931	-0.645
81	-1.31	-0.173	-1.14	-0.828	-0.747	-0.846	-0.816	-0.537	-1.35	-0.999	-0.337	-1.05	-0.95	-0.647
81.5	-1.34	-0.179	-1.12	-0.831	-0.733	-0.877	-0.823	-0.526	-1.34	-1.02	-0.349	-1.03	-0.981	-0.641
82	-1.37	-0.196	-1.1	-0.821	-0.733	-0.861	-0.796	-0.531	-1.35	-1.01	-0.346	-1.04	-0.947	-0.639
82.5	-1.37	-0.233	-1.09	-0.818	-0.745	-0.87	-0.867	-0.526	-1.35	-1	-0.312	-1.06	-0.942	-0.64
83	-1.36	-0.237	-1.11	-0.83	-0.772	-0.887	-0.872	-0.508	-1.36	-0.965	-0.286	-1.06	-0.914	-0.626
83.5	-1.36	-0.232	-1.16	-0.857	-0.781	-0.908	-0.864	-0.484	-1.35	-0.97	-0.289	-1.05	-0.936	-0.652
84	-1.36	-0.225	-1.16	-0.869	-0.779	-0.913	-0.834	-0.521	-1.36	-0.968	-0.284	-1.03	-0.948	-0.664
84.5	-1.36	-0.176	-1.15	-0.848	-0.797	-0.901	-0.828	-0.549	-1.37	-0.983	-0.312	-1	-0.985	-0.677
85	-1.37	-0.15	-1.15	-0.842	-0.795	-0.911	-0.811	-0.529	-1.38	-0.986	-0.321	-1.02	-0.982	-0.663
85.5	-1.37	-0.138	-1.18	-0.858	-0.766	-0.896	-0.818	-0.502	-1.38	-0.997	-0.342	-1.05	-0.992	-0.668
86	-1.36	-0.164	-1.16	-0.859	-0.749	-0.904	-0.823	-0.482	-1.36	-0.969	-0.332	-1.03	-0.988	-0.666
86.5	-1.36	-0.198	-1.15	-0.89	-0.735	-0.894	-0.86	-0.499	-1.35	-0.984	-0.34	-1.01	-0.971	-0.658
87	-1.38	-0.217	-1.14	-0.873	-0.77	-0.888	-0.863	-0.503	-1.31	-0.969	-0.321	-1	-0.961	-0.658
87.5	-1.38	-0.175	-1.14	-0.88	-0.746	-0.872	-0.834	-0.491	-1.33	-0.982	-0.324	-1.03	-0.954	-0.693
88	-1.36	-0.178	-1.18	-0.867	-0.74	-0.904	-0.817	-0.478	-1.36	-0.991	-0.337	-1.04	-0.985	-0.664
88.5	-1.34	-0.183	-1.17	-0.877	-0.756	-0.912	-0.818	-0.526	-1.39	-1	-0.328	-1.1	-0.989	-0.641
89	-1.35	-0.2	-1.16	-0.882	-0.775	-0.933	-0.829	-0.523	-1.38	-0.996	-0.336	-1.1	-1	-0.622
89.5	-1.3	-0.198	-1.16	-0.884	-0.789	-0.91	-0.846	-0.557	-1.38	-1	-0.32	-1.06	-0.977	-0.604
90	-1.31	-0.225	-1.17	-0.887	-0.77	-0.883	-0.855	-0.507	-1.39	-1.03	-0.338	-1.08	-0.954	-0.636
90.5	-1.32	-0.239	-1.13	-0.92	-0.774	-0.864	-0.834	-0.491	-1.41	-0.988	-0.331	-1.08	-0.946	-0.684
91	-1.35	-0.229	-1.12	-0.919	-0.782	-0.841	-0.843	-0.463	-1.41	-1	-0.367	-1.02	-0.978	-0.682
91.5	-1.33	-0.231	-1.13	-0.935	-0.768	-0.854	-0.844	-0.479	-1.39	-0.977	-0.369	-1.02	-0.982	-0.701
92	-1.32	-0.196	-1.14	-0.911	-0.772	-0.889	-0.839	-0.493	-1.36	-0.972	-0.361	-1.02	-0.978	-0.708
92.5	-1.34	-0.185	-1.15	-0.917	-0.773	-0.898	-0.845	-0.538	-1.36	-0.951	-0.373	-1.03	-0.973	-0.69
93	-1.34	-0.213	-1.17	-0.934	-0.788	-0.9	-0.834	-0.538	-1.36	-0.958	-0.353	-1.02	-0.95	-0.638
93.5	-1.35	-0.218	-1.17	-0.932	-0.806	-0.896	-0.84	-0.55	-1.36	-1	-0.323	-1.01	-0.974	-0.623
94	-1.35	-0.213	-1.14	-0.932	-0.802	-0.9	-0.823	-0.54	-1.39	-0.991	-0.32	-1.01	-0.974	-0.627
94.5	-1.34	-0.199	-1.15	-0.921	-0.789	-0.903	-0.836	-0.52	-1.41	-0.994	-0.33	-1.02	-0.952	-0.654
95	-1.33	-0.211	-1.18	-0.916	-0.794	-0.927	-0.819	-0.54	-1.42	-0.975	-0.33	-1.02	-0.97	-0.705
95.5	-1.32	-0.238	-1.17	-0.914	-0.799	-0.967	-0.814	-0.542	-1.42	-0.988	-0.344	-0.998	-0.978	-0.716
96	-1.3	-0.254	-1.19	-0.92	-0.778	-0.942	-0.817	-0.558	-1.43	-1	-0.362	-0.988	-0.979	-0.68
96.5	-1.32	-0.254	-1.18	-0.923	-0.79	-0.92	-0.813	-0.541	-1.43	-1.01	-0.363	-1	-0.993	-0.637
97	-1.33	-0.243	-1.17	-0.888	-0.805	-0.915	-0.818	-0.536	-1.43	-0.999	-0.353	-1.01	-1	-0.648
97.5	-1.34	-0.215	-1.2	-0.892	-0.799	-0.928	-0.813	-0.516	-1.41	-1.01	-0.336	-1.05	-1.01	-0.672
98	-1.33	-0.216	-1.21	-0.865	-0.788	-0.958	-0.81	-0.512	-1.42	-1.02	-0.341	-1.04	-1.02	-0.672
98.5	-1.31	-0.238	-1.17	-0.913	-0.779	-0.97	-0.823	-0.54	-1.4	-1	-0.336	-1.03	-0.998	-0.66
99	-1.28	-0.239	-1.19	-0.905	-0.762	-0.971	-0.84	-0.561	-1.41	-0.975	-0.313	-1.05	-0.979	-0.634
99.5	-1.3	-0.224	-1.2	-0.935	-0.793	-0.947	-0.855	-0.545	-1.41	-1.02	-0.338	-1.06	-0.989	-0.653
100	-1.31	-0.202	-1.21	-0.93	-0.801	-0.947	-0.877	-0.554	-1.42	-1.04	-0.338	-1.08	-1.01	-0.67
100.5	-1.37	-0.197	-1.18	-0.921	-0.799	-0.919	-0.869	-0.544	-1.38	-1.03	-0.361	-1.08	-1.02	-0.699
101	-1.37	-0.239	-1.17	-0.904	-0.788	-0.901	-0.83	-0.54	-1.4	-1.02	-0.364	-1.1	-1.01	-0.703
101.5	-1.34	-0.25	-1.18	-0.912	-0.776	-0.903	-0.833	-0.543	-1.4	-1.02	-0.371	-1.09	-0.997	-0.707
102	-1.31	-0.253	-1.17	-0.925	-0.801	-0.902	-0.82	-0.539	-1.41	-1.06	-0.363	-1.05	-1.04	-0.707
102.5	-1.34	-0.258	-1.17	-0.905	-0.795	-0.935	-0.837	-0.579	-1.38	-1.06	-0.343	-1.04	-1.06	-0.71
103	-1.32	-0.245	-1.15	-0.878	-0.778	-0.959	-0.84	-0.557	-1.38	-1.03	-0.364	-1.05	-1.05	-0.715
103.5	-1.31	-0.236	-1.14	-0.886	-0.808	-0.971	-0.861	-0.555	-1.39	-1.02	-0.358	-1.04	-1.01	-0.715
104	-1.27	-0.216	-1.14	-0.895	-0.801	-0.95	-0.842	-0.54	-1.37	-1.02	-0.37	-1.03	-0.99	-0.727
104.5	-1.29	-0.243	-1.14	-0.934	-0.774	-0.979	-0.814	-0.555	-1.38	-0.992	-0.36	-1.04	-0.992	-0.708
105	-1.34	-0.265	-1.12	-0.934	-0.785	-0.955	-0.822	-0.545	-1.4	-0.982	-0.389	-1.05	-0.983	-0.718
105.5	-1.35	-0.276	-1.17	-0.913	-0.769	-0.97	-0.827	-0.577	-1.41	-0.969	-0.366	-1.06	-0.988	-0.676
106	-1.34	-0.233	-1.17	-0.914	-0.791	-0.993	-0.842	-0.575	-1.41	-0.916	-0.343	-1.05	-1	-0.67
106.5	-1.34	-0.233	-1.16	-0.917	-0.798	-0.997	-0.827	-0.564	-1.41	-0.925	-0.335	-1.06	-1.04	-0.672
107	-1.33	-0.223	-1.13	-0.938	-0.793	-0.982	-0.852	-0.566	-1.43	-0.954	-0.365	-1.08	-1.04	-0.71
107.5	-1.32	-0.267	-1.16	-0.903	-0.772	-0.976	-0.864	-0.594	-1.43	-0.96	-0.434	-1.07	-1.04	-0.739
108	-1.31	-0.272	-1.17	-0.943	-0.769	-0.971	-0.867	-0.625	-1.45	-0.994	-0.436	-1.06	-1.03	-0.764
108.5	-1.31	-0.24	-1.18	-0.946	-0.794	-0.971	-0.887	-0.618	-1.42	-0.986	-0.427	-1.05	-1.06	-0.773
109	-1.32	-0.222	-1.15	-0.972	-0.831	-0.966	-0.883	-0.612	-1.43	-1.01	-0.402	-1.08	-1.03	-0.778
109.5	-1.3	-0.237	-1.17	-0.948	-0.858	-0.966	-0.902	-0.568	-1.45	-0.98	-0.392	-1.08	-1	-0.768
110	-1.31	-0.257	-1.19	-0.941	-0.832	-0.999	-0.908	-0.547	-1.45	-0.986	-0.394	-1.12	-0.972	-0.732
110.5	-1.29	-0.271	-1.16	-0.946	-0.807	-0.983	-0.889	-0.589	-1.45	-0.977	-0.412	-1.12	-0.984	-0.704
111	-1.27	-0.26	-1.18	-0.985	-0.801	-0.971	-0.879	-0.579	-1.46	-0.995	-0.405	-1.11	-1.02	-0.713
111.5	-1.29	-0.253	-1.15	-0.978	-0.8	-0.93	-0.848	-0.566	-1.43	-0.994	-0.422	-1.09	-1.03	-0.74
112	-1.28	-0.232	-1.12	-0.94	-0.83	-0.955	-0.851	-0.583	-1.45	-0.985	-0.432	-1.08	-1.06	-0.737
112.5	-1.3	-0.269	-1.13	-0.898	-0.823	-0.967	-0.855	-0.6	-1.44	-1.02	-0.412	-1.08	-1.06	-0.745
113	-1.29	-0.259	-1.15	-0.926	-0.817	-0.969	-0.845	-0.596	-1.46	-0.998	-0.41	-1.06	-1.06	-0.724
113.5	-1.29	-0.248	-1.14	-0.909	-0.788	-0.961	-0.826	-0.563	-1.47	-1.01	-0.406	-1.08	-1.01	-0.749
114	-1.29	-0.234	-1.17	-0.928	-0.774	-0.928	-0.826	-0.534	-1.44	-0.985	-0.399	-1.08	-1.01	-0.783
114.5	-1.28	-0.241	-1.15	-0.927	-0.751	-0.908	-0.827	-0.552	-1.43	-1	-0.435	-1.08	-1	-0.769
115	-1.28	-0.232	-1.15	-0.864	-0.771	-0.931	-0.841	-0.579	-1.39	-1.01	-0.438	-1.09	-1.02	-0.766
115.5	-1.3	-0.281	-1.18	-0.895	-0.813	-0.983	-0.865	-0.597	-1.45	-1.02	-0.456	-1.09	-1.06	-0.781
116	-1.3	-0.282	-1.18	-0.939	-0.82	-0.99	-0.856	-0.573	-1.48	-0.997	-0.43	-1.09	-1.05	-0.775
116.5	-1.29	-0.265	-1.17	-0.941	-0.803	-0.985	-0.851	-0.567	-1.48	-1.01	-0.418	-1.09	-1.04	-0.787
117	-1.3	-0.255	-1.17	-0.931	-0.784	-0.952	-0.861	-0.559	-1.44	-0.997	-0.411	-1.07	-1.05	-0.77
117.5	-1.3	-0.274	-1.2	-0.929	-0.795	-0.975	-0.875	-0.598	-1.44	-1.02	-0.428	-1.09	-1.06	-0.79
118	-1.29	-0.281	-1.2	-0.939	-0.801	-0.984	-0.871	-0.59	-1.44	-1.02	-0.447	-1.1	-1.08	-0.802
118.5	-1.29	-0.29	-1.21	-0.947	-0.802	-1.01	-0.868	-0.597	-1.46	-1.02	-0.453	-1.11	-1.09	-0.81
119	-1.29	-0.287	-1.21	-0.941	-0.794	-1	-0.871	-0.578	-1.45	-1.02	-0.446	-1.1	-1.1	-0.803
119.5	-1.3	-0.293	-1.22	-0.946	-0.799	-1.01	-0.891	-0.581	-1.47	-1.02	-0.438	-1.1	-1.09	-0.805
120	-1.3	-0.286	-1.23	-0.954	-0.797	-1.01	-0.902	-0.597	-1.46	-1.02	-0.437	-1.1	-1.09	-0.802
120.5	-1.3	-0.293	-1.23	-0.95	-0.802	-1.01	-0.901	-0.615	-1.47	-1.03	-0.445	-1.11	-1.09	-0.816
121	-1.28	-0.291	-1.22	-0.947	-0.801	-1	-0.891	-0.621	-1.46	-1.02	-0.446	-1.1	-1.1	-0.81
121.5	-1.28	-0.304	-1.23	-0.97	-0.796	-1.02	-0.896	-0.623	-1.46	-1.03	-0.467	-1.11	-1.12	-0.816
122	-1.28	-0.307	-1.24	-0.976	-0.797	-1.03	-0.89	-0.607	-1.45	-1.02	-0.453	-1.11	-1.12	-0.811
122.5	-1.28	-0.305	-1.24	-0.965	-0.793	-1.04	-0.897	-0.607	-1.44	-1.04	-0.446	-1.1	-1.12	-0.801
123	-1.27	-0.288	-1.23	-0.942	-0.779	-1.02	-0.901	-0.614	-1.45	-1.04	-0.443	-1.1	-1.1	-0.773
123.5	-1.29	-0.302	-1.26	-0.951	-0.786	-1.02	-0.923	-0.641	-1.46	-1.03	-0.484	-1.12	-1.1	-0.774
124	-1.29	-0.309	-1.27	-0.972	-0.811	-1.04	-0.927	-0.649	-1.45	-1.03	-0.486	-1.12	-1.12	-0.799
124.5	-1.28	-0.323	-1.26	-0.957	-0.815	-1.05	-0.915	-0.657	-1.45	-1.05	-0.469	-1.12	-1.15	-0.823
125	-1.25	-0.302	-1.21	-0.938	-0.791	-0.998	-0.884	-0.658	-1.44	-1.04	-0.425	-1.1	-1.13	-0.801
125.5	-1.23	-0.301	-1.23	-0.941	-0.773	-1.03	-0.89	-0.653	-1.44	-1.02	-0.462	-1.09	-1.13	-0.781
126	-1.26	-0.308	-1.27	-0.97	-0.789	-1.02	-0.906	-0.649	-1.45	-1.02	-0.5	-1.11	-1.12	-0.767
126.5	-1.27	-0.293	-1.27	-0.95	-0.812	-1.02	-0.933	-0.644	-1.44	-1.02	-0.497	-1.1	-1.12	-0.79
127	-1.29	-0.299	-1.26	-0.934	-0.774	-1.01	-0.944	-0.632	-1.44	-1.05	-0.454	-1.12	-1.13	-0.8
127.5	-1.29	-0.299	-1.24	-0.929	-0.777	-1.01	-0.915	-0.62	-1.44	-1.06	-0.453	-1.11	-1.13	-0.8
128	-1.29	-0.328	-1.21	-0.91	-0.775	-1.01	-0.875	-0.634	-1.47	-1.1	-0.473	-1.12	-1.1	-0.81
128.5	-1.26	-0.338	-1.24	-0.924	-0.802	-1.05	-0.85	-0.641	-1.49	-1.06	-0.487	-1.15	-1.12	-0.799
129	-1.24	-0.348	-1.23	-0.966	-0.809	-1.04	-0.877	-0.645	-1.48	-1.01	-0.464	-1.15	-1.1	-0.795
129.5	-1.28	-0.348	-1.22	-0.988	-0.814	-1.04	-0.912	-0.632	-1.5	-0.98	-0.439	-1.18	-1.13	-0.785
130	-1.28	-0.323	-1.2	-0.975	-0.798	-1.06	-0.906	-0.649	-1.47	-0.981	-0.453	-1.16	-1.1	-0.808
130.5	-1.26	-0.319	-1.19	-0.961	-0.775	-1.05	-0.897	-0.677	-1.51	-1.01	-0.47	-1.13	-1.08	-0.812
131	-1.25	-0.302	-1.23	-0.961	-0.759	-1.04	-0.919	-0.675	-1.51	-1.02	-0.497	-1.14	-1.08	-0.805
131.5	-1.24	-0.326	-1.24	-0.946	-0.765	-1.03	-0.943	-0.668	-1.52	-1.03	-0.5	-1.13	-1.1	-0.792
132	-1.25	-0.316	-1.23	-0.963	-0.803	-1.06	-0.943	-0.671	-1.51	-1.05	-0.503	-1.12	-1.13	-0.761
132.5	-1.24	-0.334	-1.21	-1	-0.797	-1.1	-0.919	-0.667	-1.49	-1.07	-0.492	-1.13	-1.15	-0.778
133	-1.24	-0.344	-1.23	-1.08	-0.786	-1.05	-0.904	-0.703	-1.49	-1.06	-0.487	-1.13	-1.17	-0.815
133.5	-1.25	-0.344	-1.22	-1.03	-0.772	-1.05	-0.897	-0.732	-1.49	-1.06	-0.474	-1.14	-1.17	-0.851
134	-1.23	-0.342	-1.19	-0.993	-0.785	-1.05	-0.944	-0.718	-1.5	-1.04	-0.494	-1.15	-1.17	-0.841
134.5	-1.26	-0.309	-1.17	-0.994	-0.786	-1.07	-0.976	-0.687	-1.49	-1.05	-0.494	-1.15	-1.16	-0.824
135	-1.26	-0.329	-1.21	-1.01	-0.809	-1.1	-0.977	-0.681	-1.49	-1.03	-0.52	-1.14	-1.13	-0.833
135.5	-1.24	-0.3	-1.23	-1.02	-0.799	-1.12	-0.944	-0.707	-1.5	-1.01	-0.536	-1.13	-1.12	-0.838
136	-1.25	-0.327	-1.23	-1.06	-0.786	-1.13	-0.926	-0.699	-1.5	-1.03	-0.555	-1.14	-1.13	-0.855
136.5	-1.28	-0.346	-1.21	-1.07	-0.762	-1.05	-0.887	-0.693	-1.5	-1.02	-0.541	-1.12	-1.2	-0.912
137	-1.32	-0.353	-1.2	-1.02	-0.765	-1.06	-0.893	-0.71	-1.53	-1.05	-0.554	-1.11	-1.23	-0.895
137.5	-1.33	-0.343	-1.2	-1.03	-0.814	-1.06	-0.884	-0.71	-1.55	-1.02	-0.559	-1.11	-1.24	-0.867
138	-1.27	-0.342	-1.2	-1.03	-0.798	-1.09	-0.857	-0.704	-1.55	-1.02	-0.532	-1.15	-1.22	-0.837
138.5	-1.26	-0.362	-1.24	-1.06	-0.812	-1.11	-0.864	-0.719	-1.56	-1.05	-0.501	-1.19	-1.19	-0.822
139	-1.22	-0.345	-1.25	-1.06	-0.826	-1.13	-0.865	-0.681	-1.55	-1.06	-0.485	-1.18	-1.18	-0.805
139.5	-1.21	-0.367	-1.23	-1.05	-0.798	-1.09	-0.872	-0.69	-1.55	-1.08	-0.464	-1.13	-1.17	-0.814
140	-1.21	-0.374	-1.23	-1.05	-0.822	-1.05	-0.913	-0.674	-1.56	-1.05	-0.461	-1.14	-1.17	-0.851
140.5	-1.23	-0.351	-1.25	-1.02	-0.824	-1.06	-0.917	-0.694	-1.53	-1.04	-0.477	-1.14	-1.19	-0.9
141	-1.23	-0.329	-1.28	-0.978	-0.837	-1.09	-0.891	-0.686	-1.53	-1.03	-0.499	-1.13	-1.19	-0.928
141.5	-1.24	-0.347	-1.29	-0.975	-0.827	-1.09	-0.886	-0.696	-1.54	-1.05	-0.5	-1.14	-1.21	-0.913
142	-1.21	-0.359	-1.28	-0.95	-0.82	-1.1	-0.886	-0.732	-1.54	-1.05	-0.48	-1.12	-1.21	-0.899
142.5	-1.23	-0.369	-1.27	-0.946	-0.796	-1.1	-0.92	-0.721	-1.58	-1.07	-0.482	-1.14	-1.2	-0.886
143	-1.26	-0.343	-1.25	-0.946	-0.783	-1.09	-0.925	-0.724	-1.55	-1.07	-0.493	-1.16	-1.22	-0.914
143.5	-1.28	-0.351	-1.24	-0.939	-0.804	-1.09	-0.922	-0.761	-1.55	-1.05	-0.537	-1.16	-1.23	-0.915
144	-1.27	-0.377	-1.24	-0.947	-0.794	-1.1	-0.927	-0.758	-1.54	-1.04	-0.55	-1.14	-1.24	-0.932
144.5	-1.28	-0.398	-1.25	-0.956	-0.789	-1.07	-0.936	-0.757	-1.56	-1.04	-0.535	-1.12	-1.23	-0.947
145	-1.25	-0.401	-1.24	-0.942	-0.777	-1.06	-0.938	-0.728	-1.54	-1.02	-0.543	-1.16	-1.22	-0.939
145.5	-1.26	-0.38	-1.25	-0.918	-0.797	-1.08	-0.941	-0.724	-1.52	-1.02	-0.562	-1.16	-1.21	-0.919
146	-1.25	-0.37	-1.25	-0.926	-0.808	-1.11	-0.932	-0.753	-1.54	-1.01	-0.577	-1.17	-1.23	-0.905
146.5	-1.24	-0.348	-1.24	-0.911	-0.832	-1.11	-0.91	-0.758	-1.54	-1.04	-0.585	-1.16	-1.23	-0.924
147	-1.21	-0.364	-1.26	-0.896	-0.857	-1.12	-0.878	-0.771	-1.57	-1.07	-0.56	-1.17	-1.23	-0.944
147.5	-1.23	-0.393	-1.27	-0.909	-0.835	-1.14	-0.915	-0.758	-1.56	-1.08	-0.558	-1.2	-1.25	-0.936
148	-1.24	-0.419	-1.31	-0.949	-0.827	-1.11	-0.94	-0.774	-1.57	-1.09	-0.549	-1.19	-1.25	-0.92
148.5	-1.24	-0.409	-1.36	-0.982	-0.81	-1.1	-0.943	-0.769	-1.58	-1.07	-0.562	-1.22	-1.26	-0.927
149	-1.24	-0.409	-1.34	-1.01	-0.8	-1.08	-0.924	-0.776	-1.58	-1.11	-0.575	-1.18	-1.26	-0.907
149.5	-1.25	-0.413	-1.33	-1.01	-0.759	-1.09	-0.935	-0.775	-1.58	-1.07	-0.576	-1.16	-1.27	-0.891

## Sheet: Figure 8a
Example EEG timeseries
Time (s)	EEG (μV)
-174.999	-3.01342
-174.989	-6.21511
-174.979	-8.89525
-174.97	-7.58098
-174.96	-0.204209
-174.95	2.6411
-174.94	7.40146
-174.931	1.07181
-174.921	-5.46125
-174.911	-10.9319
-174.901	-11.3436
-174.892	-6.05761
-174.882	-6.58657
-174.872	-4.88108
-174.862	-5.26167
-174.853	-4.46103
-174.843	3.9345
-174.833	2.79202
-174.823	6.39245
-174.813	1.55582
-174.804	-5.89939
-174.794	-9.04081
-174.784	-12.4575
-174.774	-6.31011
-174.765	-2.82305
-174.755	-0.229803
-174.745	-1.33501
-174.735	0.890584
-174.726	3.59441
-174.716	-1.88828
-174.706	-5.56427
-174.696	-2.79662
-174.687	-3.61259
-174.677	-3.5657
-174.667	0.362345
-174.657	-2.87049
-174.647	-3.79285
-174.638	-9.14567
-174.628	-9.46456
-174.618	-7.56875
-174.608	-2.91484
-174.599	-3.51073
-174.589	-8.32539
-174.579	-8.36795
-174.569	0.58341
-174.56	1.02385
-174.55	-3.15226
-174.54	-3.83017
-174.53	-2.68761
-174.521	-0.0625141
-174.511	-0.0770925
-174.501	-3.29554
-174.491	-9.84501
-174.481	-5.19788
-174.472	5.53836
-174.462	10.2301
-174.452	8.42359
-174.442	10.2955
-174.433	-0.987045
-174.423	-9.25823
-174.413	-5.46765
-174.403	-2.07144
-174.394	-2.29136
-174.384	-0.907404
-174.374	3.81596
-174.364	3.60841
-174.354	13.9022
-174.345	17.9151
-174.335	11.1184
-174.325	0.432341
-174.315	-1.50602
-174.306	3.47871
-174.296	-2.12444
-174.286	-13.6303
-174.276	-5.16983
-174.267	-0.0361123
-174.257	4.95805
-174.247	4.12177
-174.237	0.56563
-174.228	6.90269
-174.218	4.10739
-174.208	4.16199
-174.198	-5.91829
-174.188	-4.89598
-174.179	-2.5866
-174.169	-3.86228
-174.159	-3.75437
-174.149	-0.140417
-174.14	3.08458
-174.13	4.09322
-174.12	7.56354
-174.11	4.06832
-174.101	5.44044
-174.091	-2.97627
-174.081	-3.53415
-174.071	-4.15388
-174.062	-3.3175
-174.052	-2.61539
-174.042	-3.59908
-174.032	4.84155
-174.022	6.97277
-174.013	4.23581
-174.003	3.34062
-173.993	7.67541
-173.983	8.53338
-173.974	5.99241
-173.964	4.37931
-173.954	1.35741
-173.944	8.31903
-173.935	6.04521
-173.925	12.6446
-173.915	12.7559
-173.905	7.54333
-173.896	8.49568
-173.886	10.6474
-173.876	2.79237
-173.866	3.44232
-173.856	2.29223
-173.847	6.38663
-173.837	2.24
-173.827	6.20245
-173.817	10.5466
-173.808	5.82408
-173.798	0.575188
-173.788	-0.421382
-173.778	1.66855
-173.769	0.29658
-173.759	4.14822
-173.749	-1.54066
-173.739	-1.22288
-173.729	-4.15067
-173.72	-2.69287
-173.71	0.626667
-173.7	-5.34988
-173.69	-3.96884
-173.681	-0.690282
-173.671	8.11299
-173.661	8.61107
-173.651	10.8213
-173.642	4.87528
-173.632	1.72503
-173.622	-0.970514
-173.612	-8.53423
-173.603	-6.67069
-173.593	-0.527981
-173.583	1.71565
-173.573	3.86793
-173.563	-2.26147
-173.554	-4.71825
-173.544	-3.53311
-173.534	-0.702568
-173.524	-8.88505
-173.515	-14.7641
-173.505	-11.836
-173.495	-9.5051
-173.485	-6.13215
-173.476	-11.6706
-173.466	-8.66022
-173.456	-19.1209
-173.446	-11.9531
-173.437	-11.1904
-173.427	-16.5078
-173.417	-17.7385
-173.407	-8.11698
-173.397	-13.5699
-173.388	-1.28221
-173.378	-4.81288
-173.368	-7.39923
-173.358	-6.84065
-173.349	4.06424
-173.339	1.4304
-173.329	10.8784
-173.319	-0.819142
-173.31	11.8953
-173.3	13.0919
-173.29	16.4942
-173.28	11.1033
-173.271	3.75793
-173.261	18.0703
-173.251	21.7044
-173.241	26.5758
-173.231	28.0465
-173.222	15.8006
-173.212	17.2938
-173.202	10.9429
-173.192	10.9331
-173.183	9.10884
-173.173	10.1793
-173.163	18.5936
-173.153	13.316
-173.144	19.5713
-173.134	19.14
-173.124	24.0515
-173.114	20.2232
-173.104	13.2609
-173.095	5.3686
-173.085	3.49446
-173.075	14.1316
-173.065	7.40001
-173.056	15.8592
-173.046	10.3258
-173.036	14.4243
-173.026	15.9914
-173.017	3.97237
-173.007	20.3646
-172.997	3.04688
-172.987	3.4559
-172.978	13.3115
-172.968	5.25003
-172.958	14.2175
-172.948	13.2398
-172.938	7.8622
-172.929	8.65149
-172.919	15.5546
-172.909	11.744
-172.899	18.9069
-172.89	15.9291
-172.88	7.78303
-172.87	8.72457
-172.86	5.3448
-172.851	12.2169
-172.841	9.21899
-172.831	14.1448
-172.821	12.371
-172.812	22.3932
-172.802	19.371
-172.792	18.1357
-172.782	25.5356
-172.772	17.5719
-172.763	19.4822
-172.753	13.8911
-172.743	20.8398
-172.733	19.9199
-172.724	11.6635
-172.714	10.1504
-172.704	19.4808
-172.694	20.4674
-172.685	20.4258
-172.675	18.7496
-172.665	17.8359
-172.655	17.691
-172.646	23.2417
-172.636	16.443
-172.626	10.4423
-172.616	13.4833
-172.606	17.2483
-172.597	15.402
-172.587	11.0335
-172.577	16.0092
-172.567	15.2195
-172.558	15.031
-172.548	22.259
-172.538	9.96263
-172.528	14.2062
-172.519	3.96919
-172.509	2.72693
-172.499	1.50161
-172.489	2.51799
-172.479	6.54833
-172.47	6.88938
-172.46	3.03396
-172.45	5.65338
-172.44	18.6637
-172.431	12.1228
-172.421	10.2469
-172.411	2.56857
-172.401	-1.46425
-172.392	-4.26425
-172.382	-2.27253
-172.372	0.135811
-172.362	-1.7143
-172.353	5.32418
-172.343	12.0473
-172.333	19.055
-172.323	10.0331
-172.313	5.5558
-172.304	5.43881
-172.294	2.48051
-172.284	5.20512
-172.274	0.491153
-172.265	-0.921502
-172.255	6.7904
-172.245	6.98925
-172.235	14.5107
-172.226	9.46869
-172.216	9.69529
-172.206	5.8497
-172.196	0.147562
-172.187	-2.14732
-172.177	-3.1769
-172.167	0.563049
-172.157	-1.57113
-172.147	1.13521
-172.138	-3.15628
-172.128	4.6241
-172.118	4.90982
-172.108	2.52339
-172.099	2.83276
-172.089	3.95552
-172.079	13.1296
-172.069	14.1125
-172.06	3.86988
-172.05	2.25245
-172.04	8.26007
-172.03	12.8783
-172.021	7.034
-172.011	-0.550453
-172.001	-3.41075
-171.991	4.03354
-171.981	11.7988
-171.972	7.21774
-171.962	0.68079
-171.952	5.27767
-171.942	2.23566
-171.933	4.115
-171.923	1.3203
-171.913	-4.86609
-171.903	3.94722
-171.894	6.55162
-171.884	6.4945
-171.874	1.86424
-171.864	2.51063
-171.854	1.14797
-171.845	-5.01704
-171.835	-8.69668
-171.825	-12.4659
-171.815	-9.3892
-171.806	-7.91923
-171.796	-7.48915
-171.786	-10.0637
-171.776	-7.31312
-171.767	-0.520772
-171.757	-1.03448
-171.747	6.13326
-171.737	1.74173
-171.728	-1.64232
-171.718	-5.87602
-171.708	-9.8815
-171.698	-1.37949
-171.688	-2.03618
-171.679	1.84199
-171.669	2.66735
-171.659	6.35027
-171.649	10.7274
-171.64	6.62005
-171.63	16.6121
-171.62	11.6907
-171.61	9.96943
-171.601	7.48571
-171.591	8.45644
-171.581	4.41044
-171.571	3.15845
-171.562	5.2031
-171.552	12.3966
-171.542	10.3132
-171.532	12.7915
-171.522	15.4646
-171.513	16.2014
-171.503	14.7291
-171.493	8.95474
-171.483	4.1994
-171.474	1.41053
-171.464	8.92341
-171.454	2.62169
-171.444	1.51476
-171.435	1.44515
-171.425	8.41388
-171.415	9.95656
-171.405	16.0967
-171.396	10.8522
-171.386	2.85367
-171.376	3.06694
-171.366	-2.09571
-171.356	-5.31742
-171.347	-3.13241
-171.337	1.89711
-171.327	4.84393
-171.317	4.3511
-171.308	11.1894
-171.298	14.472
-171.288	23.2593
-171.278	8.20525
-171.269	4.44794
-171.259	3.50003
-171.249	6.9118
-171.239	0.431481
-171.229	3.48468
-171.22	10.7552
-171.21	16.8947
-171.2	13.7108
-171.19	10.2398
-171.181	15.3476
-171.171	16.38
-171.161	6.912
-171.151	-0.604021
-171.142	-1.76784
-171.132	0.112313
-171.122	5.9281
-171.112	6.72076
-171.103	5.2573
-171.093	14.7322
-171.083	12.2012
-171.073	14.4093
-171.063	12.0928
-171.054	8.38007
-171.044	8.87647
-171.034	7.2611
-171.024	10.0326
-171.015	10.6297
-171.005	16.6643
-170.995	17.7541
-170.985	15.5686
-170.976	18.9633
-170.966	20.7789
-170.956	22.1129
-170.946	17.5516
-170.937	9.78083
-170.927	5.54492
-170.917	7.13893
-170.907	15.6385
-170.897	9.24633
-170.888	7.37423
-170.878	14.8765
-170.868	16.6961
-170.858	11.9899
-170.849	9.12865
-170.839	7.43253
-170.829	7.02364
-170.819	9.23728
-170.81	4.78521
-170.8	4.99829
-170.79	10.927
-170.78	11.4097
-170.771	11.5366
-170.761	19.003
-170.751	23.3931
-170.741	21.3129
-170.731	14.9196
-170.722	10.2036
-170.712	11.0141
-170.702	12.6064
-170.692	12.8606
-170.683	9.4562
-170.673	11.824
-170.663	9.5747
-170.653	10.0508
-170.644	16.5844
-170.634	10.7486
-170.624	11.5259
-170.614	8.92416
-170.604	15.5882
-170.595	7.65998
-170.585	4.41199
-170.575	4.15278
-170.565	7.70689
-170.556	15.3763
-170.546	16.0476
-170.536	10.3661
-170.526	10.1475
-170.517	18.0557
-170.507	24.6895
-170.497	15.5812
-170.487	8.71508
-170.478	7.46314
-170.468	10.1556
-170.458	16.4939
-170.448	17.116
-170.438	11.5963
-170.429	14.249
-170.419	16.3416
-170.409	12.688
-170.399	2.33112
-170.39	3.17553
-170.38	2.06328
-170.37	2.83807
-170.36	3.81598
-170.351	10.1154
-170.341	10.523
-170.331	9.0996
-170.321	12.0962
-170.312	7.14528
-170.302	6.82195
-170.292	0.339462
-170.282	4.62373
-170.272	-2.03384
-170.263	1.79993
-170.253	5.94188
-170.243	17.4533
-170.233	13.4792
-170.224	7.72021
-170.214	12.3752
-170.204	10.2058
-170.194	9.49727
-170.185	2.9252
-170.175	1.30345
-170.165	4.40107
-170.155	1.72454
-170.146	-0.195766
-170.136	9.22479
-170.126	11.3766
-170.116	14.4218
-170.106	9.13132
-170.097	8.35346
-170.087	-0.0492816
-170.077	-9.30159
-170.067	-3.74479
-170.058	-2.35804
-170.048	-6.15165
-170.038	-7.23782
-170.028	-4.1235
-170.019	1.1301
-170.009	6.59773
-169.999	6.94018
-169.989	3.15047
-169.979	-2.53464
-169.97	-2.66175
-169.96	-9.61612
-169.95	-10.8379
-169.94	-4.76874
-169.931	-7.19754
-169.921	-6.45626
-169.911	1.54214
-169.901	0.355035
-169.892	7.51523
-169.882	6.21456
-169.872	1.54574
-169.862	3.57412
-169.853	-4.87385
-169.843	-5.08857
-169.833	-5.33056
-169.823	-11.2434
-169.813	-12.3181
-169.804	-5.70059
-169.794	4.67966
-169.784	11.2253
-169.774	17.3795
-169.765	15.2956
-169.755	5.70903
-169.745	2.67258
-169.735	3.43054
-169.726	-4.45114
-169.716	-3.58479
-169.706	1.328
-169.696	-6.93745
-169.687	-11.5896
-169.677	-4.16117
-169.667	10.454
-169.657	7.09563
-169.647	1.80749
-169.638	4.28246
-169.628	1.60009
-169.618	-1.01561
-169.608	-1.2493
-169.599	-1.76076
-169.589	2.02104
-169.579	8.10624
-169.569	7.82914
-169.56	3.61141
-169.55	6.19446
-169.54	7.94518
-169.53	10.657
-169.521	4.47629
-169.511	1.50055
-169.501	-1.48137
-169.491	-5.35031
-169.481	-3.96617
-169.472	-1.25111
-169.462	4.78678
-169.452	6.02803
-169.442	8.25103
-169.433	9.39856
-169.423	10.8374
-169.413	6.95932
-169.403	-0.120104
-169.394	-0.30974
-169.384	2.62275
-169.374	0.520518
-169.364	-4.33304
-169.354	-6.72478
-169.345	-4.77395
-169.335	0.751476
-169.325	5.00603
-169.315	4.31322
-169.306	2.19847
-169.296	4.97801
-169.286	1.50354
-169.276	-6.65497
-169.267	-9.58617
-169.257	-0.62586
-169.247	2.88332
-169.237	3.58543
-169.228	1.06678
-169.218	1.93437
-169.208	1.19974
-169.198	-1.74788
-169.188	4.35947
-169.179	3.54562
-169.169	-1.8707
-169.159	-0.186704
-169.149	-7.19813
-169.14	-11.6911
-169.13	-7.4879
-169.12	-4.75547
-169.11	-4.09839
-169.101	2.05266
-169.091	2.68969
-169.081	4.48114
-169.071	10.7596
-169.062	9.0885
-169.052	7.98736
-169.042	2.7401
-169.032	3.10245
-169.022	-0.469096
-169.013	0.655712
-169.003	2.06045
-168.993	4.3403
-168.983	7.39227
-168.974	5.48774
-168.964	5.8998
-168.954	5.14561
-168.944	7.97346
-168.935	6.78924
-168.925	7.37137
-168.915	1.99129
-168.905	3.78805
-168.896	0.358883
-168.886	1.68532
-168.876	-1.14796
-168.866	2.18354
-168.856	2.83638
-168.847	2.18683
-168.837	4.6383
-168.827	5.51947
-168.817	7.51173
-168.808	5.32785
-168.798	4.10227
-168.788	-0.424376
-168.778	7.48765
-168.769	12.9319
-168.759	11.8899
-168.749	5.92759
-168.739	10.2292
-168.729	18.3188
-168.72	20.1233
-168.71	8.47561
-168.7	4.06641
-168.69	-1.72527
-168.681	4.49365
-168.671	8.44975
-168.661	1.10283
-168.651	0.260803
-168.642	6.9281
-168.632	6.49053
-168.622	7.09113
-168.612	1.6053
-168.603	-0.194618
-168.593	11.7657
-168.583	8.897
-168.573	8.20933
-168.563	0.654583
-168.554	-3.17013
-168.544	3.09508
-168.534	10.4496
-168.524	9.58981
-168.515	4.76518
-168.505	4.95389
-168.495	4.81796
-168.485	2.59317
-168.476	4.82425
-168.466	-2.55408
-168.456	-2.31912
-168.446	-0.774096
-168.437	-7.10742
-168.427	-8.87701
-168.417	-9.0804
-168.407	-7.38584
-168.397	-1.93632
-168.388	2.61699
-168.378	-1.25344
-168.368	-4.5178
-168.358	-4.64711
-168.349	-4.59596
-168.339	2.22922
-168.329	0.540431
-168.319	-11.0921
-168.31	-18.2064
-168.3	-7.36467
-168.29	-4.53571
-168.28	-8.86603
-168.271	-5.15773
-168.261	-4.03465
-168.251	-0.620614
-168.241	0.121989
-168.231	-3.05779
-168.222	-0.299715
-168.212	-0.51939
-168.202	1.13301
-168.192	0.0940717
-168.183	-3.07154
-168.173	-5.96677
-168.163	-3.94235
-168.153	-2.2451
-168.144	1.63664
-168.134	2.08832
-168.124	-0.233081
-168.114	-5.19906
-168.104	-3.49905
-168.095	-4.8682
-168.085	-5.29373
-168.075	-6.09982
-168.065	-2.98713
-168.056	-2.51263
-168.046	-6.03619
-168.036	-1.47704
-168.026	-2.35407
-168.017	-0.667957
-168.007	-4.27928
-167.997	-3.25705
-167.987	-8.788
-167.978	-6.31636
-167.968	-4.36002
-167.958	-15.0146
-167.948	-12.9334
-167.938	-12.2416
-167.929	-7.82142
-167.919	-1.7661
-167.909	2.59928
-167.899	-0.172683
-167.89	-3.91001
-167.88	-5.40491
-167.87	-8.76035
-167.86	-13.4855
-167.851	-13.2945
-167.841	-10.0284
-167.831	-14.5602
-167.821	-8.06048
-167.812	-5.967
-167.802	-5.4972
-167.792	-4.8716
-167.782	-8.80421
-167.772	-13.4976
-167.763	-13.4195
-167.753	-12.1107
-167.743	-15.0784
-167.733	-7.69032
-167.724	-9.04224
-167.714	-8.16442
-167.704	-5.49909
-167.694	-6.13817
-167.685	-4.35483
-167.675	-6.86859
-167.665	-6.6557
-167.655	-11.0381
-167.646	-12.9943
-167.636	-13.3922
-167.626	-12.4698
-167.616	-9.63683
-167.606	-11.3098
-167.597	-7.78963
-167.587	-3.16032
-167.577	-1.59381
-167.567	-2.59917
-167.558	-9.14817
-167.548	-12.8715
-167.538	-16.4183
-167.528	-18.7333
-167.519	-14.455
-167.509	-15.6263
-167.499	-15.7725
-167.489	-13.3544
-167.479	-4.5281
-167.47	-1.06118
-167.46	2.20957
-167.45	-2.60749
-167.44	-8.91631
-167.431	-6.92604
-167.421	-12.1597
-167.411	-17.8072
-167.401	-6.51804
-167.392	-4.32185
-167.382	-2.905
-167.372	-0.576267
-167.362	-3.07727
-167.353	-4.6278
-167.343	-5.90641
-167.333	-6.22711
-167.323	-6.24414
-167.313	0.0904963
-167.304	-6.69794
-167.294	-14.9383
-167.284	-8.57977
-167.274	-5.31485
-167.265	-7.08137
-167.255	-11.6374
-167.245	-15.0566
-167.235	-8.23684
-167.226	-4.16072
-167.216	5.13781
-167.206	6.81773
-167.196	-0.263541
-167.187	2.91409
-167.177	-0.206096
-167.167	-4.58167
-167.157	-6.50235
-167.147	-11.6988
-167.138	-13.5344
-167.128	-7.17337
-167.118	-9.60388
-167.108	-18.3013
-167.099	-15.5844
-167.089	-2.80737
-167.079	-0.547985
-167.069	-11.2655
-167.06	-17.7532
-167.05	-20.4209
-167.04	-14.7384
-167.03	-13.9459
-167.021	-14.4161
-167.011	-15.1872
-167.001	-13.2611
-166.991	-9.09773
-166.981	2.47663
-166.972	11.3557
-166.962	2.13128
-166.952	-5.34105
-166.942	-6.2076
-166.933	-12.2362
-166.923	-13.3667
-166.913	-6.23955
-166.903	-8.60397
-166.894	-6.87094
-166.884	1.41138
-166.874	2.08844
-166.864	0.415376
-166.854	-4.1334
-166.845	4.42192
-166.835	4.45869
-166.825	4.36981
-166.815	-0.638878
-166.806	-0.953912
-166.796	-1.35787
-166.786	-3.45375
-166.776	-4.24244
-166.767	1.67551
-166.757	2.5954
-166.747	-3.60848
-166.737	0.174767
-166.728	8.91841
-166.718	10.5823
-166.708	6.225
-166.698	1.72589
-166.688	5.41376
-166.679	-0.0193942
-166.669	-2.59544
-166.659	-3.35112
-166.649	-3.71272
-166.64	1.96178
-166.63	3.21426
-166.62	3.86865
-166.61	-2.00237
-166.601	-5.60312
-166.591	4.71134
-166.581	8.62578
-166.571	-4.56138
-166.562	-11.2522
-166.552	-15.8906
-166.542	-14.1041
-166.532	-4.4412
-166.522	-4.67955
-166.513	-12.0318
-166.503	-5.39634
-166.493	5.01943
-166.483	-3.81297
-166.474	-4.38314
-166.464	-10.2386
-166.454	-11.0598
-166.444	-2.70486
-166.435	-4.72779
-166.425	-8.33808
-166.415	-10.3261
-166.405	-8.1204
-166.396	-7.54536
-166.386	-2.59348
-166.376	-5.53926
-166.366	-6.55767
-166.356	-2.79855
-166.347	-5.59019
-166.337	-5.33513
-166.327	-15.7394
-166.317	-12.2649
-166.308	-6.03021
-166.298	0.043764
-166.288	5.97723
-166.278	5.66566
-166.269	5.17254
-166.259	1.945
-166.249	-1.29244
-166.239	-5.2746
-166.229	-5.74114
-166.22	-8.13947
-166.21	-13.8043
-166.2	-8.73311
-166.19	-4.09657
-166.181	0.833512
-166.171	-4.37766
-166.161	-8.22373
-166.151	-4.16739
-166.142	0.188965
-166.132	-2.63422
-166.122	-7.53294
-166.112	-7.11883
-166.103	-13.608
-166.093	-1.57557
-166.083	2.87175
-166.073	-0.563837
-166.063	-1.18203
-166.054	-3.76902
-166.044	1.96682
-166.034	-0.0638763
-166.024	-3.87255
-166.015	-1.81699
-166.005	-0.109182
-165.995	-7.2962
-165.985	-5.99142
-165.976	-0.610964
-165.966	2.67083
-165.956	6.00852
-165.946	-5.05592
-165.937	-3.9721
-165.927	3.0592
-165.917	6.74651
-165.907	2.98153
-165.897	-0.724932
-165.888	-4.14569
-165.878	2.74426
-165.868	3.85567
-165.858	-3.18966
-165.849	0.467206
-165.839	5.07152
-165.829	2.5365
-165.819	4.27983
-165.81	-3.7999
-165.8	-6.02268
-165.79	-2.70739
-165.78	-1.83619
-165.771	-6.77764
-165.761	-3.13878
-165.751	0.648175
-165.741	-4.36467
-165.731	-5.08376
-165.722	-7.50388
-165.712	-4.30284
-165.702	-2.49887
-165.692	-5.44711
-165.683	-2.85658
-165.673	0.64628
-165.663	-0.351173
-165.653	5.19058
-165.644	5.88171
-165.634	3.13368
-165.624	7.34444
-165.614	2.694
-165.604	-0.280579
-165.595	-5.61903
-165.585	-6.44765
-165.575	-4.56374
-165.565	-7.14201
-165.556	-4.85768
-165.546	-1.95069
-165.536	9.49953
-165.526	8.65088
-165.517	-3.28176
-165.507	-0.752176
-165.497	-3.24005
-165.487	-10.1336
-165.478	-14.2642
-165.468	-14.7778
-165.458	-6.18236
-165.448	-5.89626
-165.438	-3.85827
-165.429	0.993277
-165.419	4.84412
-165.409	10.0241
-165.399	3.07933
-165.39	-9.08676
-165.38	-11.4493
-165.37	-8.24067
-165.36	-8.42123
-165.351	-14.5435
-165.341	-14.9648
-165.331	-6.29706
-165.321	2.50246
-165.312	3.23363
-165.302	-3.31206
-165.292	0.224128
-165.282	10.988
-165.272	10.4485
-165.263	-5.993
-165.253	-12.079
-165.243	-5.81228
-165.233	1.28134
-165.224	-1.25793
-165.214	-5.38608
-165.204	-12.4675
-165.194	-7.44399
-165.185	-1.7203
-165.175	0.126035
-165.165	-1.63355
-165.155	-2.55106
-165.146	-4.17863
-165.136	-14.33
-165.126	-17.3902
-165.116	-9.51096
-165.106	-9.49395
-165.097	2.18335
-165.087	5.6675
-165.077	0.262444
-165.067	-1.78126
-165.058	9.25004
-165.048	15.319
-165.038	9.49243
-165.028	0.860612
-165.019	-12.9221
-165.009	-6.1493
-164.999	5.73655
-164.989	3.67942
-164.979	1.90334
-164.97	5.30469
-164.96	11.9196
-164.95	9.69392
-164.94	7.37297
-164.931	1.07319
-164.921	-3.97836
-164.911	-5.71631
-164.901	-12.3533
-164.892	-17.3312
-164.882	-15.881
-164.872	-10.845
-164.862	-11.5384
-164.853	-3.42978
-164.843	0.831194
-164.833	-2.06498
-164.823	-4.26808
-164.813	-8.72419
-164.804	-10.4403
-164.794	-11.0197
-164.784	-5.31634
-164.774	-6.9175
-164.765	-5.82469
-164.755	-3.27548
-164.745	3.28292
-164.735	8.94622
-164.726	2.98804
-164.716	7.16035
-164.706	5.8306
-164.696	4.90565
-164.687	0.295422
-164.677	-6.51933
-164.667	1.27542
-164.657	0.450312
-164.647	-7.13945
-164.638	-7.03756
-164.628	-8.12097
-164.618	-0.0267564
-164.608	0.964003
-164.599	0.381787
-164.589	11.7683
-164.579	9.92176
-164.569	-3.01735
-164.56	-2.13142
-164.55	-0.224048
-164.54	-9.68772
-164.53	-17.0394
-164.521	-15.1392
-164.511	-1.76939
-164.501	1.47586
-164.491	0.935561
-164.481	-4.51537
-164.472	-5.05818
-164.462	9.48494
-164.452	15.3344
-164.442	0.904867
-164.433	-9.66835
-164.423	-7.3402
-164.413	-0.214856
-164.403	8.70739
-164.394	5.87521
-164.384	-7.25313
-164.374	-10.1404
-164.364	6.74037
-164.354	21.3883
-164.345	17.1112
-164.335	6.91841
-164.325	-6.64244
-164.315	-11.9271
-164.306	-4.4176
-164.296	-10.8226
-164.286	-12.2749
-164.276	-8.5245
-164.267	2.10844
-164.257	15.7
-164.247	16.8601
-164.237	7.55091
-164.228	1.69265
-164.218	-1.72804
-164.208	-1.54626
-164.198	3.15422
-164.188	-0.394064
-164.179	-2.78897
-164.169	5.47845
-164.159	16.6919
-164.149	18.2598
-164.14	13.6465
-164.13	12.9708
-164.12	19.253
-164.11	16.9856
-164.101	11.4197
-164.091	5.69101
-164.081	10.5979
-164.071	13.5587
-164.062	10.3657
-164.052	16.2857
-164.042	21.7595
-164.032	19.2546
-164.022	9.65155
-164.013	8.2208
-164.003	5.38837
-163.993	8.17915
-163.983	6.73182
-163.974	8.76305
-163.964	10.6333
-163.954	15.9957
-163.944	16.8604
-163.935	13.526
-163.925	9.94353
-163.915	8.98296
-163.905	15.1085
-163.896	12.7016
-163.886	6.72392
-163.876	3.71003
-163.866	7.64814
-163.856	5.01392
-163.847	6.26236
-163.837	12.0598
-163.827	12.2683
-163.817	8.30703
-163.808	10.2841
-163.798	9.55146
-163.788	8.19217
-163.778	8.39974
-163.769	4.76026
-163.759	3.20156
-163.749	0.0046208
-163.739	-0.31277
-163.729	3.19918
-163.72	5.86416
-163.71	8.4938
-163.7	16.1073
-163.69	16.9201
-163.681	4.68946
-163.671	-0.941443
-163.661	2.7258
-163.651	5.66909
-163.642	8.92606
-163.632	4.29909
-163.622	-1.10611
-163.612	3.72282
-163.603	12.3748
-163.593	15.3252
-163.583	11.1105
-163.573	7.67616
-163.563	7.39945
-163.554	6.25916
-163.544	-0.0750987
-163.534	-5.4168
-163.524	-2.03232
-163.515	2.57366
-163.505	4.41521
-163.495	5.78458
-163.485	6.48171
-163.476	4.38247
-163.466	0.658299
-163.456	4.85137
-163.446	7.2212
-163.437	6.0357
-163.427	2.18929
-163.417	-1.0529
-163.407	-0.209798
-163.397	-2.8589
-163.388	-2.38944
-163.378	4.20924
-163.368	3.39982
-163.358	2.69396
-163.349	4.08964
-163.339	4.58023
-163.329	4.19807
-163.319	5.00019
-163.31	3.29937
-163.3	7.37536
-163.29	8.71877
-163.28	11.881
-163.271	5.9019
-163.261	2.79238
-163.251	4.067
-163.241	9.41213
-163.231	8.4435
-163.222	7.81337
-163.212	-1.12733
-163.202	-10.3736
-163.192	-11.3945
-163.183	-9.75048
-163.173	-8.25802
-163.163	-6.43017
-163.153	-1.3293
-163.144	-0.784058
-163.134	-3.35393
-163.124	-4.09228
-163.114	-2.48234
-163.104	-3.418
-163.095	-0.0217129
-163.085	-5.30798
-163.075	-9.02508
-163.065	-13.4849
-163.056	-7.06246
-163.046	-4.80015
-163.036	-0.601705
-163.026	4.33843
-163.017	11.5077
-163.007	18.6747
-162.997	22.2161
-162.987	15.3043
-162.978	2.71886
-162.968	-0.850626
-162.958	-3.56418
-162.948	-4.66899
-162.938	-13.1669
-162.929	-8.34753
-162.919	-3.22005
-162.909	1.15174
-162.899	12.3712
-162.89	12.2158
-162.88	6.72043
-162.87	0.103959
-162.86	-2.40017
-162.851	-6.63306
-162.841	-8.74708
-162.831	-5.73733
-162.821	-8.89291
-162.812	-5.1825
-162.802	-5.27658
-162.792	1.02336
-162.782	5.0529
-162.772	1.87904
-162.763	-0.300626
-162.753	-1.34971
-162.743	-0.559647
-162.733	-8.09436
-162.724	-12.7902
-162.714	-10.0969
-162.704	-5.99441
-162.694	5.73079
-162.685	4.78632
-162.675	0.434898
-162.665	-1.17885
-162.655	7.25435
-162.646	4.37686
-162.636	8.05601
-162.626	7.01608
-162.616	7.87006
-162.606	-0.823981
-162.597	-2.7687
-162.587	4.41459
-162.577	5.21919
-162.567	4.30288
-162.558	4.97521
-162.548	10.135
-162.538	8.88261
-162.528	7.17212
-162.519	1.72574
-162.509	0.109558
-162.499	-0.433434
-162.489	0.291992
-162.479	-0.665596
-162.47	-2.23163
-162.46	2.44982
-162.45	-2.01871
-162.44	-6.32913
-162.431	-3.3264
-162.421	0.989718
-162.411	5.04644
-162.401	5.36221
-162.392	1.12522
-162.382	-2.08257
-162.372	-2.47314
-162.362	-2.92789
-162.353	3.34918
-162.343	8.924
-162.333	6.05473
-162.323	2.71127
-162.313	1.19903
-162.304	-1.20908
-162.294	3.55257
-162.284	10.5474
-162.274	11.3673
-162.265	13.8361
-162.255	14.0986
-162.245	9.72498
-162.235	5.22408
-162.226	-6.46994
-162.216	-5.56715
-162.206	1.0681
-162.196	0.546722
-162.187	5.27179
-162.177	1.757
-162.167	-1.77087
-162.157	-1.69748
-162.147	5.22737
-162.138	12.4083
-162.128	3.17672
-162.118	2.86084
-162.108	-6.09381
-162.099	-5.67105
-162.089	-12.1825
-162.079	-10.942
-162.069	1.95574
-162.06	4.04792
-162.05	-1.00908
-162.04	-0.624891
-162.03	4.97307
-162.021	8.66781
-162.011	8.34441
-162.001	5.53765
-161.991	-0.0515269
-161.981	5.56966
-161.972	6.43501
-161.962	5.05051
-161.952	2.52352
-161.942	3.01494
-161.933	3.81002
-161.923	7.09921
-161.913	16.6417
-161.903	19.8618
-161.894	12.5777
-161.884	0.852507
-161.874	-3.12638
-161.864	-2.62417
-161.854	-0.600953
-161.845	7.99541
-161.835	10.3147
-161.825	9.75873
-161.815	13.0332
-161.806	2.68014
-161.796	4.26695
-161.786	9.11993
-161.776	9.82115
-161.767	8.57193
-161.757	2.0451
-161.747	-4.20825
-161.737	-5.65301
-161.728	-2.61057
-161.718	0.489816
-161.708	3.05886
-161.698	4.94638
-161.688	6.68708
-161.679	8.55685
-161.669	9.89584
-161.659	5.90824
-161.649	-2.2161
-161.64	-2.62782
-161.63	-5.83573
-161.62	-0.550631
-161.61	2.82253
-161.601	-0.903391
-161.591	4.17896
-161.581	4.40906
-161.571	4.85323
-161.562	-4.47103
-161.552	-3.79115
-161.542	1.16284
-161.532	-4.96924
-161.522	4.70833
-161.513	1.0766
-161.503	6.51151
-161.493	7.20362
-161.483	10.3322
-161.474	6.61133
-161.464	1.45706
-161.454	-0.943032
-161.444	-2.59487
-161.435	-5.83196
-161.425	-3.5269
-161.415	-7.59239
-161.405	-2.56933
-161.396	-0.939638
-161.386	0.440219
-161.376	0.887878
-161.366	1.22304
-161.356	1.2304
-161.347	1.18573
-161.337	1.04243
-161.327	0.86714
-161.317	0.666339
-161.308	0.450161
-161.298	0.226144
-161.288	-0.00204031
-161.278	-0.232044
-161.269	-0.462111
-161.259	-0.690263
-161.249	-0.912756
-161.239	-1.1337
-161.229	-1.32842
-161.22	-1.50541
-161.21	-1.64977
-161.2	-1.67837
-161.19	-1.65533
-161.181	-1.27198
-161.171	-0.660542
-161.161	-1.4445
-161.151	2.43003
-161.142	3.15289
-161.132	0.319251
-161.122	-5.75457
-161.112	-2.11956
-161.103	-0.462196
-161.093	-3.44928
-161.083	-10.6446
-161.073	-6.63434
-161.063	-4.61368
-161.054	-1.83623
-161.044	5.46216
-161.034	4.38958
-161.024	-2.1085
-161.015	-5.12673
-161.005	-5.22806
-160.995	-9.75117
-160.985	-7.69039
-160.976	-5.81934
-160.966	-8.62501
-160.956	-5.63667
-160.946	0.649862
-160.937	6.94051
-160.927	8.20413
-160.917	5.3169
-160.907	0.188792
-160.897	-2.95833
-160.888	-4.97409
-160.878	-5.682
-160.868	-3.6407
-160.858	-5.70074
-160.849	-7.24848
-160.839	-1.11386
-160.829	-1.57409
-160.819	-0.10627
-160.81	4.46894
-160.8	8.26409
-160.79	7.31087
-160.78	-5.16417
-160.771	-6.14837
-160.761	-1.39572
-160.751	-2.87804
-160.741	-3.73385
-160.731	-7.04477
-160.722	-5.57413
-160.712	2.51165
-160.702	6.86383
-160.692	0.45957
-160.683	-1.71096
-160.673	2.3546
-160.663	-2.31621
-160.653	-9.23394
-160.644	-8.96701
-160.634	-10.0119
-160.624	-14.0717
-160.614	-11.12
-160.604	-4.71729
-160.595	-0.449977
-160.585	0.110385
-160.575	-4.01503
-160.565	2.55843
-160.556	2.65983
-160.546	-6.68606
-160.536	-12.8172
-160.526	-5.09905
-160.517	-7.87194
-160.507	-16.959
-160.497	-8.41632
-160.487	-1.35575
-160.478	0.16664
-160.468	3.39933
-160.458	6.84954
-160.448	-1.58558
-160.438	-5.01078
-160.429	-5.86772
-160.419	-5.35166
-160.409	-13.0825
-160.399	-8.40016
-160.39	-1.70666
-160.38	-3.96504
-160.37	-0.809479
-160.36	0.249425
-160.351	-1.45286
-160.341	0.746467
-160.331	0.866426
-160.321	3.21186
-160.312	-2.51877
-160.302	-3.89803
-160.292	-0.951509
-160.282	-4.82325
-160.272	-8.17297
-160.263	-2.6441
-160.253	-1.417
-160.243	-6.14967
-160.233	-6.5201
-160.224	-8.17118
-160.214	-5.23619
-160.204	0.11249
-160.194	2.22629
-160.185	-3.73927
-160.175	-5.435
-160.165	-0.549815
-160.155	3.76936
-160.146	6.12389
-160.136	10.8241
-160.126	12.6402
-160.116	11.1382
-160.106	8.75176
-160.097	5.90557
-160.087	-2.5401
-160.077	-3.64971
-160.067	-0.197286
-160.058	-2.20076
-160.048	-0.162184
-160.038	4.71076
-160.028	9.82791
-160.019	5.90975
-160.009	5.4299
-159.999	7.33161
-159.989	10.7715
-159.979	11.7626
-159.97	8.45136
-159.96	7.03223
-159.95	8.37406
-159.94	9.29421
-159.931	6.85134
-159.921	3.74717
-159.911	6.82001
-159.901	13.8156
-159.892	13.0495
-159.882	5.75454
-159.872	-0.876017
-159.862	5.43448
-159.853	12.1132
-159.843	5.35229
-159.833	2.50629
-159.823	-1.52837
-159.813	6.5389
-159.804	8.79463
-159.794	11.1362
-159.784	16.7817
-159.774	14.6145
-159.765	12.5133
-159.755	4.51164
-159.745	1.42269
-159.735	-5.0947
-159.726	-3.02304
-159.716	5.44717
-159.706	5.19584
-159.696	9.51096
-159.687	8.95616
-159.677	13.6169
-159.667	14.3125
-159.657	12.0072
-159.647	9.39455
-159.638	3.591
-159.628	5.96951
-159.618	0.564169
-159.608	-5.42774
-159.599	-2.38615
-159.589	0.138459
-159.579	0.0916919
-159.569	-0.381294
-159.56	5.445
-159.55	9.97211
-159.54	4.19053
-159.53	-0.538915
-159.521	-7.21599
-159.511	-3.69065
-159.501	-4.41122
-159.491	-2.60051
-159.481	-3.50866
-159.472	-0.0301994
-159.462	5.56013
-159.452	12.7706
-159.442	14.3359
-159.433	13.8223
-159.423	7.80018
-159.413	-0.503515
-159.403	-1.18325
-159.394	-6.23903
-159.384	-9.43272
-159.374	-9.97055
-159.364	-5.80981
-159.354	-0.541353
-159.345	4.86568
-159.335	5.8754
-159.325	10.1315
-159.315	8.04469
-159.306	3.15278
-159.296	-4.3112
-159.286	-4.59406
-159.276	-5.36716
-159.267	-5.91337
-159.257	-1.52176
-159.247	5.51395
-159.237	13.3384
-159.228	11.6106
-159.218	18.1484
-159.208	14.1196
-159.198	7.16982
-159.188	8.57992
-159.179	3.14241
-159.169	-0.62797
-159.159	3.48017
-159.149	10.3473
-159.14	6.36091
-159.13	1.28456
-159.12	3.58126
-159.11	13.2916
-159.101	17.4764
-159.091	20.1055
-159.081	14.2778
-159.071	0.0603445
-159.062	-3.14468
-159.052	1.09199
-159.042	-3.27946
-159.032	-1.56791
-159.022	1.75457
-159.013	4.45698
-159.003	9.42386
-158.993	5.48745
-158.983	5.83701
-158.974	0.982529
-158.964	-0.66761
-158.954	-1.14992
-158.944	-1.4857
-158.935	-5.02618
-158.925	1.85598
-158.915	14.1415
-158.905	14.9875
-158.896	11.369
-158.886	6.62933
-158.876	3.45473
-158.866	1.78559
-158.856	1.33896
-158.847	1.39732
-158.837	1.52627
-158.827	1.51453
-158.817	1.31164
-158.808	0.983967
-158.798	0.587832
-158.788	0.156719
-158.778	-0.308352
-158.769	-0.840072
-158.759	-1.4386
-158.749	-2.25527
-158.739	-3.21413
-158.729	-4.74705
-158.72	-6.54993
-158.71	-9.68433
-158.7	-13.219
-158.69	-18.8134
-158.681	-16.941
-158.671	-6.78117
-158.661	-2.37734
-158.651	-5.56721
-158.642	-11.4917
-158.632	-14.8563
-158.622	-16.5396
-158.612	-16.0641
-158.603	-14.5645
-158.593	-16.1942
-158.583	-13.1427
-158.573	-2.81351
-158.563	-2.6384
-158.554	-3.6183
-158.544	0.0726653
-158.534	-1.27588
-158.524	-13.7025
-158.515	-9.58244
-158.505	-10.2967
-158.495	-8.93189
-158.485	-3.27431
-158.476	-1.49621
-158.466	2.25736
-158.456	4.70307
-158.446	2.12322
-158.437	2.1038
-158.427	3.59065
-158.417	-3.98528
-158.407	-3.54281
-158.397	-4.88637
-158.388	-9.11267
-158.378	-6.16517
-158.368	-11.1214
-158.358	-15.9716
-158.349	-11.4945
-158.339	-3.14531
-158.329	-4.38317
-158.319	-9.86682
-158.31	0.972298
-158.3	0.763626
-158.29	-5.91708
-158.28	-10.5878
-158.271	-12.1769
-158.261	-11.185
-158.251	-9.78505
-158.241	-5.48749
-158.231	-4.37208
-158.222	-3.24654
-158.212	0.553846
-158.202	0.841765
-158.192	-3.87621
-158.183	0.320224
-158.173	0.988937
-158.163	-4.60667
-158.153	-0.179773
-158.144	-4.56595
-158.134	-6.02425
-158.124	1.02417
-158.114	-0.459521
-158.104	2.67864
-158.095	2.3236
-158.085	10.6808
-158.075	14.096
-158.065	6.83465
-158.056	-2.59258
-158.046	-8.50971
-158.036	-7.4414
-158.026	-6.76884
-158.017	-5.76134
-158.007	-5.19084
-157.997	-8.10713
-157.987	-4.2744
-157.978	7.94821
-157.968	12.229
-157.958	7.95022
-157.948	4.37172
-157.938	-4.23188
-157.929	-5.72263
-157.919	-4.39735
-157.909	-9.24638
-157.899	-8.4215
-157.89	-8.39734
-157.88	-3.63053
-157.87	1.08788
-157.86	1.70519
-157.851	4.44975
-157.841	7.29499
-157.831	5.60625
-157.821	0.71152
-157.812	3.48776
-157.802	0.155564
-157.792	1.59378
-157.782	-1.07399
-157.772	0.323798
-157.763	-2.01672
-157.753	-0.100997
-157.743	7.11497
-157.733	9.82317
-157.724	13.1853
-157.714	14.0366
-157.704	6.62216
-157.694	8.14001
-157.685	7.75044
-157.675	3.31981
-157.665	-2.57199
-157.655	1.62642
-157.646	3.91868
-157.636	4.05229
-157.626	0.0644878
-157.616	-0.637989
-157.606	9.45353
-157.597	9.46116
-157.587	4.35051
-157.577	0.0258091
-157.567	0.0185747
-157.558	3.06962
-157.548	-2.4255
-157.538	-3.15258
-157.528	0.887547
-157.519	6.74616
-157.509	-0.936045
-157.499	0.0214945
-157.489	-2.29895
-157.479	-3.28308
-157.47	-3.06692
-157.46	-2.67978
-157.45	-3.28682
-157.44	-4.31817
-157.431	-0.292051
-157.421	-0.659766
-157.411	-1.32916
-157.401	-4.34076
-157.392	-2.68259
-157.382	-3.18514
-157.372	2.17198
-157.362	1.05142
-157.353	-0.778806
-157.343	5.03419
-157.333	9.49949
-157.323	3.02349
-157.313	-7.51827
-157.304	-3.00536
-157.294	-0.190804
-157.284	-5.32689
-157.274	-9.65674
-157.265	-8.15132
-157.255	-4.26519
-157.245	-3.89902
-157.235	4.78715
-157.226	3.39438
-157.216	3.04946
-157.206	2.35232
-157.196	0.348554
-157.187	-2.89634
-157.177	-1.22194
-157.167	-5.13602
-157.157	-2.70164
-157.147	-1.6574
-157.138	-11.3148
-157.128	-3.69023
-157.118	6.67456
-157.108	7.01645
-157.099	1.96188
-157.089	-1.73012
-157.079	-9.07711
-157.069	-7.53066
-157.06	-13.814
-157.05	-11.6791
-157.04	-3.96173
-157.03	3.15983
-157.021	6.29555
-157.011	11.5207
-157.001	11.7868
-156.991	9.74865
-156.981	3.56138
-156.972	0.648307
-156.962	0.0482849
-156.952	4.2903
-156.942	0.712608
-156.933	-1.63731
-156.923	0.759134
-156.913	5.2928
-156.903	6.37962
-156.894	0.522292
-156.884	2.8818
-156.874	1.88793
-156.864	6.07308
-156.854	3.35367
-156.845	-6.04522
-156.835	0.607585
-156.825	6.30922
-156.815	13.0608
-156.806	4.89012
-156.796	-10.2889
-156.786	-8.59063
-156.776	-0.650263
-156.767	5.81788
-156.757	8.32812
-156.747	-1.63402
-156.737	-8.70867
-156.728	-7.87554
-156.718	-10.4909
-156.708	-13.833
-156.698	-9.94832
-156.688	-11.5428
-156.679	-10.0496
-156.669	-4.57763
-156.659	3.42049
-156.649	3.56981
-156.64	1.47281
-156.63	1.68256
-156.62	2.33795
-156.61	-1.44094
-156.601	-8.32037
-156.591	-9.07469
-156.581	-8.03106
-156.571	-8.64721
-156.562	-5.22108
-156.552	4.71179
-156.542	3.37677
-156.532	0.668701
-156.522	3.98859
-156.513	1.52705
-156.503	-1.70589
-156.493	-1.09296
-156.483	-5.39061
-156.474	-5.70536
-156.464	-1.80398
-156.454	-1.3112
-156.444	3.63592
-156.435	7.21608
-156.425	9.56304
-156.415	4.17321
-156.405	-0.51402
-156.396	-2.61002
-156.386	0.92702
-156.376	-5.15838
-156.366	-3.48453
-156.356	-8.43458
-156.347	-4.96994
-156.337	5.37009
-156.327	14.0635
-156.317	13.7127
-156.308	6.42232
-156.298	0.0718213
-156.288	-3.76756
-156.278	-7.20004
-156.269	-11.773
-156.259	-15.5201
-156.249	-13.8752
-156.239	-13.8414
-156.229	-5.49881
-156.22	3.21241
-156.21	4.06838
-156.2	6.53182
-156.19	-0.623679
-156.181	-0.404077
-156.171	-1.87542
-156.161	-5.21316
-156.151	-10.3126
-156.142	-6.23964
-156.132	-1.83281
-156.122	-3.74772
-156.112	4.20543
-156.103	4.39329
-156.093	2.41457
-156.083	1.68939
-156.073	4.43023
-156.063	5.79907
-156.054	-1.48103
-156.044	-4.729
-156.034	-5.88303
-156.024	2.87174
-156.015	4.96506
-156.005	-0.4855
-155.995	-0.207202
-155.985	2.66013
-155.976	5.06162
-155.966	6.66735
-155.956	-2.8726
-155.946	0.847099
-155.937	1.03763
-155.927	-8.9575
-155.917	-14.1845
-155.907	-9.63685
-155.897	2.0937
-155.888	1.9007
-155.878	0.356711
-155.868	-0.295758
-155.858	-1.54905
-155.849	-2.016
-155.839	2.84135
-155.829	2.51379
-155.819	1.2716
-155.81	4.63424
-155.8	3.97986
-155.79	9.64109
-155.78	7.56301
-155.771	6.2976
-155.761	7.06819
-155.751	3.33165
-155.741	4.68501
-155.731	5.16697
-155.722	5.20289
-155.712	-0.366545
-155.702	3.21497
-155.692	7.34906
-155.683	0.517282
-155.673	5.39068
-155.663	-2.03328
-155.653	-5.0185
-155.644	-0.130869
-155.634	5.27394
-155.624	1.2371
-155.614	0.541281
-155.604	1.13109
-155.595	1.81686
-155.585	-0.907856
-155.575	-2.77408
-155.565	-2.15441
-155.556	4.0998
-155.546	5.14334
-155.536	4.82738
-155.526	-4.8791
-155.517	-8.71566
-155.507	-8.56223
-155.497	-9.0063
[truncated: 21,042 more rows]

## Sheet: Figure 8b
log10 median spectrogram. Units: log10 (μV^2/Hz).
Frequency (Hz)	-299.0 s	-298.9 s	-298.8 s	-298.7 s	-298.6 s	-298.5 s	-298.4 s	-298.3 s	-298.2 s	-298.1 s	-298.0 s	-297.9 s	-297.8 s	-297.7 s	-297.6 s	-297.5 s	-297.4 s	-297.3 s	-297.2 s	-297.1 s	-297.0 s	-296.9 s	-296.8 s	-296.7 s	-296.6 s	-296.5 s	-296.4 s	-296.3 s	-296.2 s	-296.1 s	-296.0 s	-295.9 s	-295.8 s	-295.7 s	-295.6 s	-295.5 s	-295.4 s	-295.3 s	-295.2 s	-295.1 s	-295.0 s	-294.9 s	-294.8 s	-294.7 s	-294.6 s	-294.5 s	-294.4 s	-294.3 s	-294.2 s
0.5	1.21	1.16	1.1	1.03	0.932	0.902	0.98	1.11	1.2	1.24	1.25	1.25	1.24	1.27	1.31	1.35	1.38	1.41	1.43	1.43	1.41	1.36	1.3	1.25	1.23	1.24	1.25	1.25	1.21	1.1	0.968	0.827	0.608	0.296	0.184	0.224	0.259	0.288	0.412	0.592	0.824	0.997	1.09	1.15	1.21	1.23	1.24	1.29	1.32
1	1.15	1.12	1.05	0.985	0.958	1	1.06	1.11	1.13	1.15	1.2	1.24	1.26	1.28	1.29	1.3	1.32	1.34	1.36	1.36	1.35	1.35	1.35	1.32	1.26	1.15	1.05	0.938	0.844	0.865	0.942	0.911	0.762	0.384	-0.0196	-0.203	-0.136	-0.00822	-0.0365	-0.136	0.0647	0.465	0.703	0.801	0.722	0.697	0.656	0.667	0.761
1.5	0.138	0.0897	-0.0142	0.0512	0.354	0.525	0.558	0.547	0.624	0.771	0.952	1.06	1.13	1.11	1.06	1.05	1.1	1.15	1.18	1.15	1.08	1	0.95	0.969	0.962	0.871	0.694	0.446	0.295	0.394	0.622	0.624	0.477	0.105	-0.131	-0.18	-0.183	-0.155	-0.0847	0.179	0.381	0.429	0.46	0.464	0.405	0.435	0.459	0.353	0.273
2	0.113	0.137	0.153	0.17	0.163	0.187	0.273	0.285	0.321	0.107	-0.359	-0.211	0.209	0.33	0.421	0.507	0.52	0.478	0.44	0.449	0.473	0.463	0.444	0.429	0.471	0.522	0.436	0.332	0.291	0.138	0.102	0.11	0.122	0.246	0.186	0.0501	0.0483	0.032	0.116	0.131	-0.00177	0.0819	0.169	0.272	0.439	0.364	0.312	0.0582	0.119
2.5	-0.27	-0.221	-0.0812	-0.0817	-0.286	-0.466	-0.377	-0.283	-0.229	-0.6	-0.383	-0.0776	0.123	0.257	0.439	0.508	0.5	0.467	0.492	0.511	0.536	0.534	0.557	0.526	0.448	0.585	0.634	0.545	0.408	0.107	-0.427	-0.332	0.0479	0.449	0.377	0.179	0.0905	0.0665	0.0837	0.146	0.207	0.136	0.142	0.236	0.425	0.412	0.368	0.27	0.268
3	-0.316	-0.316	-0.442	-0.335	-0.369	-0.483	-0.37	-0.317	-0.305	-0.424	-0.0263	0.0488	0.105	0.28	0.363	0.335	0.328	0.307	0.302	0.32	0.342	0.37	0.416	0.457	0.394	0.327	0.35	0.316	0.182	0.236	0.0784	0.0218	0.15	0.242	0.211	0.172	0.164	0.143	0.195	0.147	0.0904	0.189	0.166	0.251	0.327	0.454	0.465	0.58	0.49
3.5	-0.743	-0.671	-0.916	-0.952	-1.11	-1.38	-0.852	-0.916	-0.818	-0.188	0.101	0.0355	0.0911	0.196	0.217	0.215	0.188	0.27	0.282	0.249	0.265	0.277	0.205	0.234	0.199	0.0101	-0.00571	0.0422	-0.0173	0.12	-0.0588	-0.129	0.0229	-0.167	-0.0991	-0.0256	-0.052	-0.105	-0.102	-0.102	0.00899	0.0833	0.18	0.299	0.289	0.443	0.471	0.561	0.453
4	-0.665	-0.633	-0.534	-0.734	-0.626	-0.765	-0.517	-0.652	-0.583	-0.153	-0.21	-0.298	-0.208	-0.168	-0.121	-0.171	-0.0749	-0.00176	-0.066	0.0569	0.0959	0.173	-0.0192	-0.148	0.0904	0.0716	0.0424	0.0745	-0.0453	0.0122	0.0306	-0.011	0.24	-0.0222	0.118	-0.0571	-0.144	-0.1	0.016	0.0628	-0.06	-0.00315	-0.00981	0.0301	-0.0248	0.0356	0.117	0.235	0.169
4.5	-0.309	-0.26	-0.155	-0.347	-0.346	-0.412	-0.265	-0.422	-0.435	-0.46	-0.43	-0.25	-0.372	-0.458	-0.486	-0.714	-0.38	-0.802	-0.568	-0.961	-1.06	-0.944	-0.601	-0.686	-0.331	-0.463	-0.377	-0.187	-0.102	-0.204	-0.0278	-0.121	-0.0279	0.0798	-0.013	0.0427	0.00633	-0.0228	0.0605	0.0551	0.0646	-0.0956	-0.21	-0.104	-0.0983	-0.067	-0.0665	-0.484	-0.264
5	0.134	0.0699	0.0816	0.132	0.106	0.0853	0.00278	-0.0712	-0.0777	-0.247	-0.268	-0.318	-0.408	-0.371	-0.437	-0.504	-0.357	-0.64	-0.639	-1.11	-1.05	-1.14	-0.398	-0.519	-0.187	-0.258	-0.357	-0.247	-0.187	-0.238	0.0132	-0.0404	0.00386	0.139	0.00512	0.0593	0.0393	-0.00084	-0.014	-0.00644	0.0519	-0.0257	-0.109	-0.139	-0.291	-0.111	-0.118	-0.453	-0.254
5.5	0.191	0.198	0.19	0.229	0.258	0.296	0.208	0.193	0.113	0.0526	0.0521	-0.1	-0.223	-0.397	-0.547	-0.621	-0.502	-0.397	-0.519	-0.322	-0.244	-0.222	-0.289	-0.214	-0.438	-0.41	-0.355	-0.282	-0.115	0.0445	0.0564	0.15	0.096	0.16	0.129	0.163	0.153	0.131	0.165	0.123	-0.00657	-0.00851	0.0998	0.0848	0.0551	0.236	0.16	-0.163	-0.23
6	0.181	0.186	0.251	0.319	0.34	0.318	0.269	0.224	0.186	0.35	0.246	0.111	0.0787	-0.191	-0.339	-0.388	-0.194	0.0835	-0.085	-0.0803	-0.0678	-0.0297	-0.152	-0.173	-0.0882	-0.0133	-0.0376	-0.129	-0.143	0.0592	0.0776	0.341	0.35	0.0832	0.12	0.0481	0.0522	0.129	0.103	0.0977	0.153	0.0603	0.1	0.106	0.202	0.163	0.00453	-0.28	-0.409
6.5	0.173	0.17	0.179	0.107	0.0964	0.0373	0.0325	0.0389	0.0113	0.132	-0.0317	-0.0926	-0.0658	-0.0969	-0.11	-0.114	-0.0689	-0.0617	-0.163	-0.0998	-0.00719	0.106	-0.122	-0.186	-0.042	0.0198	0.028	0.102	0.21	0.311	0.201	0.277	0.305	0.277	0.305	0.26	0.21	0.161	0.136	0.172	0.185	0.118	0.0465	0.0541	0.0777	-0.0688	-0.15	-0.0607	-0.0883
7	0.0993	0.0954	-0.0027	-0.0518	-0.161	-0.178	-0.0504	-0.0208	-0.0343	0.0273	-0.049	0.0984	0.137	-0.0152	-0.154	-0.196	-0.239	-0.224	-0.193	-0.271	-0.266	-0.0467	-0.0267	-0.0666	0.00144	-0.0815	-0.0533	-0.00222	0.0428	0.153	0.131	0.108	0.137	0.193	0.149	0.147	0.208	0.244	0.245	0.213	0.216	0.207	0.143	0.118	-0.0394	-0.596	-0.45	0.0409	0.199
7.5	0.203	0.274	0.105	0.00597	0.0431	0.0918	0.172	0.267	0.259	0.0958	0.125	0.103	0.0705	0.205	0.36	0.407	0.322	0.0393	-0.0404	-0.0312	-0.0348	-0.371	-0.368	-0.255	-0.431	-0.57	-0.474	-0.161	0.23	0.441	0.472	0.368	0.32	0.432	0.448	0.406	0.268	0.112	0.065	0.168	0.215	0.262	0.0967	-0.26	-1.17	-0.489	-0.00243	0.256	0.329
8	0.302	0.341	0.342	0.362	0.379	0.321	0.241	0.23	0.21	0.182	0.158	0.213	0.245	0.254	0.317	0.332	0.325	0.282	0.236	0.117	0.0228	0.167	0.427	0.53	0.478	0.373	0.33	0.489	0.762	0.9	1	1.02	1.03	1.06	1.1	1.15	1.21	1.22	1.22	1.22	1.24	1.25	1.29	1.28	1.24	1.13	1.04	0.994	1.01
8.5	1.03	1.1	1.14	1.17	1.16	1.16	1.18	1.2	1.2	1.15	1.07	1.02	0.992	0.937	0.899	0.843	0.693	0.465	0.421	0.465	0.574	0.736	0.884	0.949	0.984	1.01	1.06	1.11	1.11	1.12	1.14	1.14	1.15	1.17	1.16	1.17	1.18	1.2	1.22	1.24	1.27	1.27	1.28	1.26	1.23	1.19	1.16	1.15	1.15
9	1.09	1.1	1.14	1.16	1.18	1.18	1.18	1.17	1.17	1.18	1.19	1.19	1.18	1.18	1.19	1.2	1.2	1.18	1.13	1.09	1.07	1.04	1.02	1	0.983	0.984	1.03	1.08	1.11	1.12	1.13	1.13	1.13	1.15	1.17	1.2	1.22	1.23	1.24	1.24	1.24	1.23	1.22	1.22	1.2	1.19	1.2	1.2	1.19
9.5	1.08	1.1	1.14	1.16	1.17	1.2	1.23	1.25	1.27	1.29	1.29	1.27	1.25	1.22	1.18	1.15	1.15	1.2	1.23	1.23	1.2	1.11	1	0.92	0.89	0.921	0.985	1.02	1.03	1.05	1.07	1.07	1.05	1	0.991	0.968	0.929	0.919	0.891	0.863	0.832	0.851	0.824	0.863	0.931	1.06	1.12	1.13	1.1
10	0.541	0.506	0.438	0.485	0.684	0.924	1.08	1.18	1.21	1.22	1.2	1.17	1.17	1.19	1.19	1.18	1.18	1.19	1.19	1.19	1.18	1.14	1.09	1	0.847	0.607	0.341	0.251	0.305	0.251	0.172	0.0709	0.00267	-0.0352	0.0488	0.0258	-0.0159	-0.000356	-0.0549	-0.11	-0.2	-0.192	-0.389	-0.486	-0.617	-0.226	-0.0214	-0.0342	-0.0491
10.5	0.136	0.234	0.224	0.245	0.322	0.433	0.448	0.498	0.601	0.693	0.737	0.728	0.695	0.634	0.618	0.653	0.693	0.677	0.665	0.604	0.537	0.491	0.489	0.389	0.242	-0.0133	-0.414	-0.508	-0.427	-0.471	-0.572	-0.627	-0.606	-0.66	-0.568	-0.873	-0.925	-0.578	-0.692	-0.991	-0.464	-0.0856	-0.238	-0.671	-0.727	-0.0971	0.0802	-0.0438	0.0796
11	-0.0839	-0.0754	0.000413	0.0686	0.17	0.201	0.189	0.175	0.221	0.236	0.291	0.355	0.392	0.435	0.522	0.539	0.479	0.329	0.194	0.0769	0.0692	0.151	0.259	0.244	0.151	-0.0587	-0.408	-0.651	-0.69	-0.487	-0.457	-0.546	-0.436	-0.489	-0.587	-0.494	-0.146	-0.0748	-0.195	-0.154	0.00697	-0.0167	-0.0517	0.0628	0.0591	0.0355	0.00555	-0.00221	-0.0154
11.5	-0.168	-0.14	-0.00558	0.0361	0.102	0.0172	-0.00421	-0.000729	0.016	0.0493	0.0686	-0.00822	-0.11	-0.197	-0.303	-0.323	-0.338	-0.299	-0.312	-0.222	-0.271	-0.381	-0.396	-0.202	-0.118	-0.157	-0.486	-0.807	-0.773	-0.506	-0.476	-0.53	-0.347	-0.402	-0.524	-0.358	-0.169	-0.157	-0.172	-0.0675	-0.00311	-0.0427	-0.0197	0.0469	0.0353	0.026	-0.0168	0.0398	0.0135
12	-0.116	-0.332	-0.446	-0.293	-0.155	-0.183	0.00572	-0.0183	-0.128	-0.228	-0.133	0.0313	0.0218	-0.134	-0.364	-0.36	-0.22	-0.0172	-0.186	-0.36	-0.386	-0.733	-0.781	-0.784	-0.788	-0.328	-0.312	-0.741	-0.679	-0.741	-0.66	-0.696	-0.432	-0.454	-0.413	-0.281	-0.32	-0.333	-0.234	-0.000452	0.0349	-0.0598	-0.0028	0.0125	0.0541	0.0605	-0.0272	0.092	-0.0872
12.5	-0.928	-0.955	-0.548	-0.535	-0.645	-0.26	-0.316	-0.449	-0.434	-0.394	-0.392	-0.509	-0.477	-0.566	-0.51	-0.326	-0.263	-0.0941	-0.313	-0.491	-0.448	-0.383	-0.386	-0.431	-0.401	-0.451	-0.299	-0.452	-0.482	-0.65	-0.822	-0.88	-0.784	-0.713	-0.442	-0.569	-0.665	-0.672	-0.276	-0.14	-0.26	-0.187	-0.343	-0.304	-0.314	-0.151	-0.21	-0.425	-0.481
13	-0.37	-0.3	-0.207	-0.268	-0.259	-0.23	-0.305	-0.29	-0.294	-0.274	-0.237	-0.211	-0.223	-0.18	-0.171	-0.192	-0.228	-0.228	-0.158	-0.242	-0.277	-0.335	-0.273	-0.304	-0.312	-0.182	-0.306	-0.207	-0.254	-0.168	-0.236	-0.235	-0.41	-0.628	-0.715	-0.682	-0.711	-0.709	-0.564	-0.36	-0.426	-0.267	-0.429	-0.332	-0.532	-0.444	-0.566	-0.449	-0.474
13.5	-0.254	-0.228	-0.321	-0.296	-0.306	-0.263	-0.341	-0.248	-0.295	-0.317	-0.226	-0.22	-0.266	-0.162	-0.203	-0.254	-0.188	-0.303	-0.141	-0.228	-0.334	-0.365	-0.344	-0.402	-0.297	-0.252	-0.443	-0.322	-0.277	-0.114	-0.161	-0.194	-0.429	-0.589	-0.631	-0.637	-0.32	-0.379	-0.216	-0.312	-0.312	-0.221	-0.277	-0.25	-0.42	-0.464	-0.467	-0.569	-0.426
14	-0.175	-0.145	-0.0941	-0.0468	-0.00146	-0.25	-0.128	-0.287	-0.268	-0.221	-0.252	-0.114	-0.274	-0.264	-0.408	-0.505	-0.366	-0.437	-0.194	-0.357	-0.27	-0.431	-0.451	-0.429	-0.534	-0.223	-0.474	-0.368	-0.392	-0.318	-0.355	-0.363	-0.353	-0.359	-0.409	-0.302	-0.34	-0.251	-0.323	-0.362	-0.362	-0.395	-0.17	-0.156	0.00109	-0.0913	-0.04	-0.138	-0.236
14.5	-0.128	-0.169	-0.209	-0.293	-0.27	-0.262	-0.29	-0.353	-0.416	-0.428	-0.386	-0.431	-0.497	-0.623	-0.634	-0.673	-0.712	-0.685	-0.997	-1.18	-1.12	-0.785	-0.501	-0.419	-0.61	-0.465	-0.581	-0.486	-0.373	-0.526	-0.586	-0.551	-0.284	-0.068	-0.00386	0.0548	-0.0456	-0.0241	-0.0981	-0.0486	-0.00519	-0.0739	-0.0128	-0.0502	-0.0255	-0.0544	0.013	-0.0748	-0.0929
15	-0.0313	-0.0189	-0.0396	-0.0254	-0.21	-0.25	-0.27	-0.42	-0.462	-0.465	-0.426	-0.476	-0.49	-0.558	-0.513	-0.594	-0.744	-0.673	-0.986	-0.914	-0.968	-0.785	-0.58	-0.31	-0.288	-0.118	-0.0603	-0.136	-0.163	-0.101	-0.0908	-0.0361	-0.0183	-0.0481	-0.0469	0.0127	0.0135	0.104	-0.00619	0.0755	-0.0255	-0.142	-0.121	-0.124	-0.131	-0.151	-0.145	-0.184	-0.165
15.5	-0.0149	-0.109	-0.218	-0.456	-0.449	-0.205	-0.274	-0.255	-0.332	-0.354	-0.375	-0.364	-0.243	-0.343	-0.252	-0.469	-0.608	-0.603	-0.501	-0.415	-0.513	-0.568	-0.546	-0.436	-0.325	-0.185	-0.0476	-0.0835	-0.148	-0.119	-0.131	-0.113	-0.129	-0.151	-0.136	-0.135	-0.116	-0.157	-0.182	-0.17	-0.166	-0.2	-0.148	-0.158	-0.274	-0.229	-0.376	-0.3	-0.232
16	-0.147	-0.312	-0.413	-0.531	-0.28	-0.0665	-0.0339	-0.142	-0.163	-0.28	-0.277	-0.238	-0.224	-0.233	-0.307	-0.478	-0.58	-0.573	-0.302	-0.361	-0.45	-0.555	-0.615	-0.605	-0.386	-0.413	-0.188	-0.127	-0.0794	-0.0913	-0.124	-0.094	-0.0513	-0.0278	-0.076	-0.25	-0.255	-0.281	-0.0936	-0.194	-0.315	-0.466	-0.69	-1.08	-1.12	-1.16	-0.937	-1.03	-1.04
16.5	-0.307	-0.303	-0.334	-0.261	-0.275	-0.232	-0.224	-0.26	-0.268	-0.274	-0.245	-0.255	-0.278	-0.286	-0.267	-0.245	-0.29	-0.277	-0.267	-0.379	-0.278	-0.313	-0.385	-0.871	-0.97	-1.14	-0.786	-0.458	-0.231	-0.26	-0.203	-0.337	-0.334	-0.34	-0.224	-0.0166	-0.00586	-0.0689	-0.142	-0.176	-0.0198	0.102	0.0381	-0.112	-0.305	-0.511	-0.456	-0.454	-0.374
17	0.0679	0.088	-0.0274	-0.213	-0.354	-0.267	-0.0795	-0.0611	-0.0245	0.00846	-0.0808	-0.0688	-0.0392	0.0186	-0.0406	-0.0678	-0.213	-0.299	-0.338	-0.266	-0.289	-0.23	-0.222	-0.348	-0.465	-0.469	-0.355	-0.257	-0.0894	-0.0483	-0.025	0.0636	0.0397	0.0597	0.0603	0.0744	0.0845	0.086	0.0931	0.0735	0.0832	0.0969	0.0862	0.071	0.0232	0.00975	-0.0238	-0.0714	-0.114
17.5	0.133	0.199	0.145	0.00773	-0.281	-0.412	-0.319	-0.188	-0.123	-0.0435	-0.169	-0.189	-0.138	-0.0881	-0.146	-0.177	-0.31	-0.391	-0.323	-0.171	-0.212	-0.154	-0.127	-0.258	-0.337	-0.283	-0.253	-0.208	-0.134	-0.0867	-0.0822	-0.00379	0.0302	0.0734	0.109	0.139	0.128	0.101	0.0919	0.0785	0.0736	0.0704	0.0985	0.124	0.0903	0.0584	-0.0586	-0.157	-0.218
18	0.0656	0.0538	0.0374	0.012	-0.0339	-0.0766	-0.11	-0.139	-0.179	-0.218	-0.37	-0.374	-0.348	-0.314	-0.336	-0.332	-0.354	-0.359	-0.225	-0.157	-0.251	-0.255	-0.245	-0.308	-0.24	-0.164	-0.159	-0.173	-0.216	-0.194	-0.158	-0.0356	0.0181	0.0516	0.0264	0.0254	0.0807	0.138	0.179	0.131	0.113	0.0355	0.049	0.032	0.024	0.0329	-0.0588	-0.0879	-0.17
18.5	0.197	0.0785	-0.0754	-0.155	0.0165	0.0577	0.0334	0.000428	-0.221	-0.496	-0.563	-0.395	-0.359	-0.495	-0.578	-0.599	-0.372	-0.213	-0.412	-0.883	-1.22	-0.728	-0.286	-0.141	-0.0145	-0.0719	-0.152	-0.168	-0.121	-0.0299	-0.0408	-0.208	-0.239	-0.199	-0.134	-0.124	-0.177	-0.357	-0.835	-1.02	-1.03	-0.791	-0.835	-0.766	-0.672	-0.661	-0.62	-0.666	-0.727
19	0.203	0.134	0.0671	0.00765	-0.0139	-0.0299	-0.02	-0.0202	-0.127	-0.266	-0.466	-0.583	-0.671	-0.641	-0.506	-0.396	-0.266	-0.233	-0.323	-0.276	-0.164	-0.126	-0.151	-0.126	-0.173	-0.179	-0.129	-0.131	-0.125	-0.105	-0.181	-0.325	-0.349	-0.245	-0.268	-0.362	-0.481	-0.617	-0.623	-0.623	-0.642	-0.751	-0.764	-0.666	-0.506	-0.373	-0.404	-0.381	-0.335
19.5	-0.000376	-0.0517	-0.0648	-0.0921	-0.166	-0.156	-0.128	-0.139	-0.137	-0.201	-0.199	-0.362	-0.425	-0.437	-0.46	-0.451	-0.475	-0.448	-0.416	-0.237	-0.102	-0.077	-0.133	-0.145	-0.234	-0.229	-0.201	-0.168	-0.0929	-0.0638	-0.0812	-0.075	-0.0608	-0.121	-0.144	-0.204	-0.355	-0.619	-0.653	-0.539	-0.48	-0.581	-0.578	-0.655	-0.522	-0.259	-0.246	-0.183	-0.158
20	0.0896	0.0111	-0.0247	-0.00255	0.143	0.169	0.149	0.00237	-0.16	-0.163	0.0262	0.0755	0.0953	0.0445	-0.128	-0.359	-0.487	-0.35	-0.164	0.0421	0.112	0.0651	0.00543	-0.00406	0.00328	-0.03	-0.0657	-0.126	-0.224	-0.261	-0.24	-0.099	-0.0124	-0.0546	-0.111	-0.221	-0.349	-0.37	-0.204	-0.181	-0.2	-0.219	-0.216	-0.207	-0.289	-0.265	-0.262	-0.184	-0.155
20.5	-0.412	-0.168	0.00404	0.0828	0.143	0.0736	0.0815	0.14	0.23	0.282	0.266	0.239	0.244	0.264	0.281	0.248	0.147	0.0623	-0.161	-0.301	-0.195	-0.0757	0.0536	0.0651	0.0367	-0.186	-0.294	-0.204	-0.0649	-0.0377	-0.0143	0.00172	-0.0202	-0.00185	0.0208	-0.0283	-0.164	-0.288	-0.314	-0.26	-0.159	-0.0687	-0.14	-0.224	-0.165	0.00353	0.0769	0.0564	0.00412
21	0.203	0.297	0.341	0.332	0.304	0.289	0.28	0.294	0.296	0.281	0.28	0.269	0.271	0.286	0.31	0.306	0.26	0.162	0.0173	-0.161	-0.217	-0.187	-0.0577	0.00778	-0.0287	-0.0112	0.0124	0.0394	0.0344	0.0384	-0.0146	-0.068	-0.0481	-0.00133	0.0788	0.118	0.0969	0.0339	-0.068	-0.0803	-0.0438	-0.0554	-0.0793	-0.0787	-0.0353	0.00714	0.0468	0.0119	-0.00725
21.5	0.147	0.261	0.34	0.355	0.314	0.339	0.295	0.274	0.266	0.245	0.257	0.247	0.251	0.267	0.291	0.29	0.252	0.137	0.0385	-0.0495	-0.0965	-0.144	-0.24	-0.269	-0.266	-0.15	-3.03e-05	0.0445	-0.00526	-0.0426	-0.0733	-0.0481	-0.00982	-0.00172	0.0191	0.022	0.0333	0.0317	-0.0149	-0.0167	-0.0967	-0.15	-0.0821	-0.0079	-0.0126	-0.02	-0.0366	-0.034	-0.00941
22	0.0778	0.0922	0.114	0.101	0.0513	0.129	0.131	0.12	0.142	0.0977	0.11	0.0583	-0.0355	-0.165	-0.165	-0.115	-0.0414	-0.0319	-0.0117	-0.0663	-0.179	-0.296	-0.291	-0.193	-0.102	-0.0198	-0.0106	0.0261	0.000769	-0.0113	-0.0113	-0.02	-0.0259	-0.127	-0.18	-0.218	-0.229	-0.217	-0.195	-0.179	-0.264	-0.358	-0.257	-0.136	-0.159	-0.311	-0.276	-0.242	-0.319
22.5	-0.0455	-0.328	-0.624	-0.712	-0.631	-0.808	-0.735	-0.686	-0.633	-0.814	-0.97	-0.959	-0.727	-0.362	-0.309	-0.401	-0.39	-0.303	-0.216	-0.168	-0.222	-0.394	-0.474	-0.398	-0.231	-0.234	-0.444	-0.508	-0.365	-0.323	-0.278	-0.503	-0.745	-0.739	-0.56	-0.544	-0.543	-0.52	-0.536	-0.509	-0.464	-0.4	-0.381	-0.252	-0.338	-0.273	-0.348	-0.456	-0.46
23	-0.219	-0.373	-0.637	-0.798	-0.812	-0.677	-0.522	-0.46	-0.361	-0.519	-0.444	-0.399	-0.38	-0.446	-0.493	-0.517	-0.446	-0.355	-0.344	-0.504	-0.489	-0.488	-0.477	-0.441	-0.427	-0.388	-0.472	-0.46	-0.341	-0.318	-0.286	-0.283	-0.218	-0.163	-0.191	-0.119	-0.134	-0.265	-0.299	-0.362	-0.348	-0.288	-0.371	-0.38	-0.43	-0.26	-0.317	-0.443	-0.564
23.5	-0.182	-0.463	-0.717	-0.788	-0.812	-0.77	-0.812	-0.819	-0.646	-0.551	-0.412	-0.349	-0.363	-0.498	-0.508	-0.51	-0.498	-0.503	-0.517	-0.525	-0.513	-0.391	-0.304	-0.331	-0.434	-0.473	-0.404	-0.411	-0.258	-0.1	-0.0444	0.0571	0.0183	-0.0126	-0.0451	-0.0404	0.0269	-0.00142	-0.0296	-0.0728	-0.0999	-0.133	-0.129	-0.213	-0.273	-0.361	-0.431	-0.454	-0.502
24	-0.139	-0.261	-0.434	-0.495	-0.495	-0.585	-0.716	-0.678	-0.56	-0.526	-0.413	-0.366	-0.396	-0.454	-0.422	-0.425	-0.466	-0.425	-0.473	-0.534	-0.558	-0.452	-0.251	-0.254	-0.385	-0.32	-0.321	-0.334	-0.227	-0.11	-0.087	-0.0256	-0.0339	-0.035	-0.0438	-0.0469	-0.0194	-0.0302	-0.0175	-0.0268	-0.0442	-0.0622	0.0218	-0.00402	-0.0104	-0.314	-0.466	-0.64	-0.661
24.5	-0.305	-0.428	-0.51	-0.476	-0.388	-0.553	-0.562	-0.534	-0.422	-0.228	-0.268	-0.327	-0.374	-0.378	-0.319	-0.26	-0.269	-0.412	-0.532	-0.599	-0.537	-0.512	-0.407	-0.482	-0.548	-0.532	-0.525	-0.552	-0.325	-0.0725	0.0269	0.0212	-0.00618	-0.0561	-0.0492	-0.0231	-0.0264	-0.0424	-0.149	-0.203	-0.159	-0.131	-0.133	-0.214	-0.23	-0.413	-0.393	-0.445	-0.479
25	-0.314	-0.404	-0.556	-0.612	-0.532	-0.474	-0.402	-0.267	-0.279	-0.233	-0.266	-0.334	-0.346	-0.299	-0.333	-0.327	-0.304	-0.345	-0.384	-0.415	-0.418	-0.391	-0.521	-0.481	-0.42	-0.577	-0.581	-0.532	-0.34	-0.199	-0.117	-0.138	-0.147	-0.152	-0.132	-0.0425	-0.0452	-0.0166	-0.0833	-0.144	-0.148	-0.0743	-0.0785	-0.0545	-0.0611	-0.228	-0.275	-0.396	-0.379
25.5	-1.11	-1.13	-1.05	-0.734	-0.541	-0.329	-0.339	-0.236	-0.291	-0.28	-0.293	-0.301	-0.299	-0.326	-0.321	-0.341	-0.293	-0.31	-0.303	-0.303	-0.38	-0.308	-0.47	-0.435	-0.385	-0.609	-0.49	-0.46	-0.376	-0.349	-0.322	-0.304	-0.307	-0.298	-0.284	-0.254	-0.273	-0.171	-0.161	-0.151	-0.123	-0.162	-0.203	-0.222	-0.262	-0.32	-0.357	-0.419	-0.405
26	-0.916	-1.07	-1.77	-1.02	-0.689	-0.359	-0.337	-0.425	-0.466	-0.512	-0.442	-0.379	-0.357	-0.296	-0.456	-0.465	-0.456	-0.406	-0.408	-0.369	-0.531	-0.519	-0.775	-0.82	-0.745	-0.815	-0.581	-0.467	-0.347	-0.434	-0.43	-0.397	-0.384	-0.36	-0.299	-0.289	-0.296	-0.289	-0.315	-0.313	-0.308	-0.379	-0.375	-0.39	-0.341	-0.357	-0.346	-0.341	-0.38
26.5	-0.519	-0.525	-0.681	-0.845	-0.819	-0.603	-0.481	-0.58	-0.544	-0.654	-0.761	-0.737	-0.699	-0.661	-0.561	-0.587	-0.647	-0.63	-0.639	-0.668	-0.793	-0.831	-1.07	-1.1	-1.23	-0.983	-1.23	-1.32	-1.12	-1.09	-1.07	-1.17	-1.26	-1.32	-1.26	-0.863	-0.863	-0.732	-0.588	-0.554	-0.632	-0.583	-0.576	-0.637	-0.763	-0.631	-0.622	-0.539	-0.569
27	-0.519	-0.521	-0.439	-0.467	-0.564	-0.681	-0.672	-0.752	-0.76	-0.775	-0.781	-0.843	-0.839	-0.801	-0.815	-0.835	-0.77	-0.735	-0.701	-0.826	-0.926	-0.954	-1.05	-1.08	-1.13	-1	-1.1	-1.22	-1.31	-1.5	-1.64	-1.75	-1.92	-1.79	-1.62	-1.29	-1.34	-1.38	-1.17	-1.09	-1.12	-1.1	-1.11	-1.17	-1.14	-1.13	-1.15	-1.05	-1
27.5	-0.457	-0.486	-0.494	-0.461	-0.494	-0.558	-0.573	-0.591	-0.844	-1.05	-1.31	-1.17	-1.1	-1.09	-0.852	-0.82	-0.726	-0.775	-0.779	-0.857	-0.776	-0.77	-0.747	-0.797	-0.981	-0.964	-1.04	-0.801	-0.862	-0.774	-0.895	-1.02	-1.15	-1.36	-1.15	-0.882	-0.878	-1.32	-1.43	-1.27	-1.13	-0.98	-0.958	-1.18	-1.5	-1.1	-0.878	-0.977	-0.821
28	-0.822	-0.803	-0.741	-0.612	-0.664	-0.785	-0.842	-0.766	-0.896	-0.948	-1.27	-1.72	-1.77	-1.76	-1.6	-1.46	-1.38	-1.41	-1.37	-1.04	-0.927	-1.02	-0.978	-0.998	-0.896	-0.898	-0.729	-0.675	-0.769	-0.76	-0.744	-0.74	-0.78	-0.81	-0.891	-0.899	-0.936	-1.05	-1.12	-1.19	-1.19	-1.18	-1.1	-1.03	-0.924	-0.848	-0.843	-0.861	-0.92
28.5	-0.938	-0.933	-0.881	-0.986	-0.911	-0.931	-1.04	-1.05	-1.09	-1.08	-1.14	-1.19	-1.28	-1.35	-1.32	-1.24	-1.22	-1.33	-1.35	-1.27	-1.15	-1.01	-0.855	-0.872	-0.799	-0.795	-0.716	-0.737	-0.692	-0.695	-0.728	-0.759	-0.768	-0.733	-0.732	-0.757	-0.814	-0.76	-0.763	-0.753	-0.684	-0.762	-0.798	-0.806	-0.867	-0.845	-0.756	-0.788	-0.824
29	-0.915	-0.932	-0.894	-0.831	-0.915	-0.902	-0.996	-1.05	-1.04	-1.03	-0.936	-0.922	-1.09	-1.32	-1.23	-1.07	-1.13	-1.03	-1.06	-1.01	-0.834	-0.618	-0.566	-0.509	-0.517	-0.607	-0.686	-0.566	-0.494	-0.541	-0.581	-0.655	-0.703	-0.66	-0.575	-0.629	-0.654	-0.61	-0.663	-0.684	-0.692	-0.714	-0.734	-0.737	-0.756	-0.756	-0.75	-0.707	-0.712
29.5	-0.887	-0.884	-0.908	-0.845	-0.932	-0.873	-0.888	-0.922	-0.921	-0.918	-0.863	-0.839	-0.925	-1.09	-1.14	-1.05	-1.05	-0.969	-0.988	-0.85	-0.782	-0.674	-0.684	-0.6	-0.597	-0.625	-0.704	-0.739	-0.688	-0.607	-0.631	-0.657	-0.683	-0.699	-0.612	-0.662	-0.672	-0.673	-0.742	-0.757	-0.803	-0.796	-0.835	-0.833	-0.881	-0.919	-0.922	-0.946	-0.859
30	-0.686	-0.723	-0.714	-0.645	-0.69	-0.79	-0.945	-1.02	-1.03	-0.918	-0.971	-1.05	-1.14	-1.11	-1.01	-0.916	-0.795	-0.831	-0.83	-0.789	-0.756	-0.623	-0.626	-0.537	-0.616	-0.591	-0.51	-0.506	-0.475	-0.459	-0.448	-0.432	-0.478	-0.558	-0.501	-0.465	-0.39	-0.415	-0.463	-0.503	-0.447	-0.391	-0.414	-0.499	-0.613	-0.798	-0.737	-0.676	-0.653
30.5	-0.789	-0.766	-0.695	-0.776	-0.705	-0.786	-0.845	-0.841	-0.897	-0.881	-0.931	-0.935	-0.94	-0.915	-1.04	-1.15	-0.943	-1.02	-0.965	-1.15	-1.17	-1.15	-1.05	-0.962	-0.869	-0.724	-0.619	-0.579	-0.506	-0.487	-0.509	-0.526	-0.555	-0.525	-0.426	-0.322	-0.319	-0.372	-0.421	-0.442	-0.454	-0.452	-0.436	-0.431	-0.458	-0.494	-0.481	-0.56	-0.668
31	-0.749	-0.734	-0.745	-0.749	-0.701	-0.722	-0.73	-0.659	-0.851	-1.15	-1.24	-1.37	-1.35	-1.15	-1.03	-1.09	-1.05	-1.09	-1.11	-1.09	-1.07	-1.08	-1.16	-1.12	-1.18	-0.952	-0.891	-0.882	-0.929	-0.91	-0.808	-0.67	-0.583	-0.419	-0.329	-0.282	-0.37	-0.386	-0.361	-0.354	-0.393	-0.466	-0.479	-0.475	-0.457	-0.443	-0.496	-0.502	-0.471
31.5	-0.809	-0.872	-0.915	-0.864	-0.889	-0.819	-0.833	-0.819	-1.15	-1.46	-1.41	-1.47	-1.44	-1.17	-1.16	-1.25	-1.39	-1.35	-1.34	-1.15	-1.04	-1.24	-1.29	-1.52	-1.38	-1.01	-1	-1.01	-1.15	-1.33	-1.21	-0.99	-0.841	-0.743	-0.809	-0.679	-0.611	-0.567	-0.53	-0.539	-0.551	-0.529	-0.504	-0.527	-0.532	-0.473	-0.489	-0.392	-0.315
32	-0.98	-0.974	-1.04	-1.05	-1.03	-0.96	-0.97	-1.09	-1.32	-1.56	-1.58	-1.56	-1.58	-1.29	-1.25	-1.34	-1.26	-1.39	-1.37	-1.25	-1.2	-1.21	-1.11	-1.03	-0.887	-0.97	-0.991	-1.01	-1.09	-1.1	-1.1	-1.06	-0.991	-0.9	-0.962	-0.973	-0.84	-0.766	-0.857	-0.886	-0.828	-0.84	-0.799	-0.822	-0.861	-0.765	-0.875	-0.845	-0.791
32.5	-0.861	-0.932	-0.969	-0.906	-0.793	-0.822	-0.925	-1.17	-1.44	-1.55	-1.52	-1.39	-1.27	-1.18	-1.28	-1.31	-1.25	-1.28	-1.32	-1.34	-1.38	-1.28	-1.17	-1.09	-0.848	-1.06	-1.14	-1.16	-1.09	-1.02	-0.876	-0.896	-0.928	-0.889	-0.843	-0.861	-0.661	-0.614	-0.671	-0.679	-0.732	-0.757	-0.733	-0.717	-0.785	-0.788	-0.809	-0.736	-0.782
33	-0.435	-0.451	-0.472	-0.444	-0.49	-0.535	-0.629	-0.88	-1.11	-1.32	-1.24	-1.08	-1.01	-1.34	-1.28	-1.47	-1.37	-1.34	-1.32	-1.13	-1.16	-1.04	-1.1	-1.11	-0.93	-1.05	-1.16	-1.19	-1.19	-1.08	-1.04	-1.03	-1.07	-0.939	-0.967	-1.04	-0.919	-0.874	-0.842	-0.778	-0.735	-0.734	-0.717	-0.749	-0.74	-0.644	-0.647	-0.627	-0.645
33.5	-0.416	-0.421	-0.42	-0.464	-0.54	-0.6	-0.707	-0.884	-0.96	-1.09	-1.09	-1.07	-1.05	-1.28	-1.28	-1.37	-1.25	-1.13	-1.12	-1.23	-1.21	-1.11	-1.02	-1.09	-1.42	-1.06	-1.45	-1.45	-1.41	-1.35	-1.35	-1.33	-1.4	-1.29	-1.29	-1.25	-1.12	-1.07	-0.867	-0.798	-0.732	-0.697	-0.676	-0.706	-0.685	-0.73	-0.703	-0.727	-0.731
34	-0.415	-0.415	-0.395	-0.432	-0.479	-0.547	-0.701	-0.885	-0.852	-0.722	-0.69	-0.726	-0.769	-0.751	-0.923	-1.02	-0.995	-1.08	-1.11	-1.16	-1.13	-1.02	-0.956	-1.07	-1.25	-1.18	-1.44	-1.46	-1.29	-1.08	-1.26	-1.33	-1.59	-1.62	-1.5	-1.22	-1.44	-1.75	-1.41	-1.17	-1.05	-0.873	-0.891	-0.863	-0.886	-0.862	-0.811	-0.817	-0.746
34.5	-0.554	-0.553	-0.64	-0.733	-0.758	-0.782	-0.819	-0.758	-0.741	-0.678	-0.641	-0.685	-0.711	-0.698	-0.814	-0.803	-0.785	-0.704	-0.641	-0.661	-0.68	-0.69	-0.717	-0.728	-0.869	-0.783	-1.03	-1.01	-1.06	-1.08	-1.11	-1.16	-1.17	-1.35	-1.41	-1.57	-1.41	-1.46	-1.21	-1.26	-1.29	-1.3	-1.28	-1.14	-1.11	-1.36	-1.41	-1.44	-1.42
35	-1.29	-1.17	-1.21	-1.16	-1.19	-1.09	-0.985	-0.737	-0.742	-0.758	-0.722	-0.704	-0.72	-0.708	-0.808	-0.823	-0.857	-0.803	-0.724	-0.65	-0.617	-0.705	-0.784	-0.851	-0.91	-0.926	-0.92	-0.928	-0.931	-0.936	-0.865	-0.889	-0.858	-1.01	-1.1	-1.34	-1.13	-1.22	-1.28	-1.27	-1.3	-1.3	-1.29	-1.22	-1.23	-1.18	-1.17	-1.2	-1.18
35.5	-0.927	-1.03	-0.985	-0.895	-0.829	-0.826	-0.877	-0.939	-0.879	-0.839	-0.754	-0.703	-0.748	-0.809	-0.958	-0.922	-0.892	-0.769	-0.69	-0.604	-0.584	-0.693	-0.682	-0.672	-0.574	-0.604	-0.629	-0.629	-0.736	-0.799	-0.781	-0.691	-0.638	-0.632	-0.709	-0.939	-0.833	-0.977	-1.08	-1.05	-1.08	-1.14	-1.16	-1.22	-1.22	-1.15	-1.08	-1.08	-1.24
36	-0.909	-0.947	-0.965	-0.95	-0.937	-0.953	-0.922	-0.906	-0.915	-0.874	-0.974	-1.17	-1.23	-1.12	-1.6	-1.78	-1.92	-1.99	-1.61	-1.17	-0.86	-0.688	-0.642	-0.648	-0.643	-0.663	-0.653	-0.655	-0.639	-0.651	-0.653	-0.648	-0.649	-0.63	-0.67	-0.762	-0.727	-0.818	-0.996	-1.05	-1.15	-1.19	-1.24	-1.29	-1.28	-1.19	-1.14	-1.15	-1.27
36.5	-0.863	-0.868	-0.893	-0.892	-0.898	-0.957	-0.878	-0.848	-0.816	-0.842	-0.963	-1.25	-1.33	-1.27	-1.21	-1.17	-1.23	-1.25	-1.33	-1.25	-0.97	-0.697	-0.607	-0.564	-0.62	-0.545	-0.589	-0.615	-0.626	-0.619	-0.651	-0.675	-0.654	-0.618	-0.588	-0.597	-0.721	-0.91	-1.16	-1.21	-1.29	-1.37	-1.34	-1.35	-1.48	-1.57	-1.57	-1.53	-1.3
37	-1	-0.849	-0.821	-0.893	-0.955	-0.893	-0.905	-0.773	-0.812	-1.08	-1.29	-1.38	-1.25	-1.16	-0.926	-0.934	-1.05	-1.09	-1.05	-0.924	-0.756	-0.557	-0.587	-0.586	-0.591	-0.544	-0.546	-0.52	-0.509	-0.629	-0.696	-0.738	-0.672	-0.633	-0.571	-0.578	-0.797	-1.05	-1.23	-1.27	-1.29	-1.36	-1.63	-1.75	-1.75	-1.43	-1.25	-1.22	-1.18
37.5	-0.844	-0.871	-0.85	-0.853	-0.861	-0.869	-0.856	-0.887	-0.901	-1	-1.05	-1.09	-1.09	-1.09	-0.948	-0.906	-1.02	-1.08	-1.05	-0.961	-0.823	-0.669	-0.682	-0.705	-0.699	-0.813	-0.829	-0.787	-0.766	-0.725	-0.733	-0.738	-0.745	-0.746	-0.786	-0.751	-1.02	-1.2	-1.45	-1.45	-1.4	-1.43	-1.46	-1.4	-1.37	-1.27	-1.26	-1.27	-1.2
38	-0.939	-0.943	-0.929	-0.926	-0.927	-0.937	-0.843	-0.936	-0.935	-0.954	-1.02	-1.14	-1.23	-1.29	-1.35	-1.27	-1.2	-1.12	-1.05	-0.912	-0.819	-0.717	-0.739	-0.743	-0.724	-0.807	-0.859	-0.85	-0.823	-0.858	-0.86	-0.903	-0.901	-0.83	-0.931	-0.964	-1.18	-1.27	-1.4	-1.4	-1.39	-1.37	-1.31	-1.25	-1.16	-1.19	-1.24	-1.28	-1.22
38.5	-0.994	-1.03	-1.05	-1.02	-1.02	-1.01	-0.888	-1.07	-1.1	-1.06	-1.14	-1.18	-1.24	-1.27	-1.61	-1.73	-1.67	-1.62	-1.7	-1.75	-1.85	-1.98	-1.43	-1.29	-1.32	-1.21	-1.07	-1.04	-1.08	-1	-0.984	-0.957	-0.958	-0.93	-1.01	-1.02	-1.11	-1.05	-1.09	-1.1	-1.1	-1.14	-1.21	-1.33	-1.22	-1.16	-1.04	-1.06	-1
39	-1.72	-1.48	-1.49	-1.59	-1.63	-1.57	-1.61	-1.42	-1.61	-1.71	-1.88	-1.9	-1.74	-1.81	-1.73	-1.76	-1.77	-1.68	-1.72	-1.57	-1.7	-1.91	-1.81	-1.83	-1.82	-1.78	-1.57	-1.6	-1.52	-1.64	-1.6	-1.62	-1.62	-1.61	-1.37	-1.55	-1.34	-1.35	-1.27	-1.37	-1.38	-1.38	-1.39	-1.43	-1.43	-1.39	-1.3	-1.24	-1.14
39.5	-1.41	-1.32	-1.21	-1.13	-1.18	-1.18	-1.26	-1.25	-1.19	-1.24	-1.29	-1.44	-1.54	-1.53	-1.55	-1.69	-1.92	-2.07	-2.07	-1.68	-1.76	-1.76	-1.95	-1.94	-1.91	-1.8	-1.79	-1.77	-1.76	-1.77	-1.67	-1.51	-1.67	-1.73	-1.48	-1.69	-1.51	-1.46	-1.38	-1.44	-1.45	-1.4	-1.4	-1.33	-1.31	-1.24	-1.19	-1.1	-1.13
40	-1.1	-1.11	-1.07	-1.04	-1.09	-1.08	-1.16	-1.18	-1.18	-1.2	-1.19	-1.16	-1.21	-1.23	-1.27	-1.42	-1.54	-1.86	-1.67	-1.34	-1.45	-1.33	-1.34	-1.31	-1.18	-1.2	-1.23	-1.27	-1.29	-1.16	-1.07	-1.1	-1.06	-1.1	-1.22	-1.29	-1.12	-0.975	-1.03	-1.19	-1.32	-1.25	-1.13	-0.955	-0.893	-1.04	-1.09	-1.11	-1.1
[truncated: 3,511 more columns]

## Sheet: Figures 8c, 8d
log10 power spectra of 14 patients, 0-10 s prior to the infusion of propofol, used in Figs. 8c, 8d. Units: log10 (μV^2/Hz).
Frequency (Hz)	subj. 1	subj. 2	subj. 3	subj. 4	subj. 5	subj. 6	subj. 7	subj. 8	subj. 9	subj. 10	subj. 11	subj. 12	subj. 13	subj. 14
0.5	1.56	2.03	2.45	1.22	1.08	1.61	1.23	1.52	1.47	0.988	0.475	1.14	0.701	1.3
1	1.14	1.22	1.96	1.03	1	1.25	1.29	1.2	1.43	1.04	0.656	1.01	0.842	1.33
1.5	0.634	0.771	1.22	0.902	0.836	0.533	1.43	0.838	1.08	1.06	0.7	0.682	0.832	1.3
2	0.483	0.717	0.683	0.648	0.675	0.314	1.36	0.676	0.898	0.955	0.641	0.803	0.765	0.924
2.5	0.409	0.682	0.568	0.649	0.629	0.401	1.29	0.473	0.726	0.81	0.489	0.722	0.49	0.63
3	0.261	0.501	0.431	0.504	0.536	0.436	1.22	0.431	0.568	0.691	0.399	0.377	0.371	0.588
3.5	0.211	0.559	0.202	0.249	0.407	0.345	1.07	0.331	0.525	0.76	0.245	0.258	0.0846	0.577
4	0.217	0.562	0.219	0.247	0.245	0.231	0.948	0.283	0.337	0.644	0.276	-0.0276	0.206	0.413
4.5	0.0242	0.526	-0.0507	0.248	0.0986	0.0767	0.795	0.223	0.346	0.701	0.243	0.455	0.347	0.41
5	-0.161	0.528	-0.108	0.206	0.0902	-0.0138	0.565	0.178	0.288	0.687	0.27	0.48	0.269	0.204
5.5	-0.302	0.505	-0.417	0.0889	-0.0372	0.0873	0.425	0.0542	0.182	0.608	0.224	0.516	0.436	0.387
6	-0.394	0.409	-0.361	0.0417	0.0905	-0.0305	0.397	0.021	0.0996	0.653	0.214	0.104	0.519	0.344
6.5	-0.256	0.355	-0.241	0.154	0.0879	-0.0313	0.319	-0.116	-0.0289	0.522	0.162	0.171	0.611	0.429
7	-0.187	0.479	-0.233	0.136	0.0292	0.262	0.182	0.0124	-0.0442	0.418	0.204	0.256	0.62	0.609
7.5	0.0291	0.454	-0.329	0.238	-0.0388	0.377	0.213	-0.145	-0.0217	0.506	0.247	0.297	0.66	0.843
8	0.55	0.368	-0.178	0.332	-0.132	0.543	-0.0538	0.0526	-0.00433	0.543	0.406	0.338	0.752	0.901
8.5	0.771	0.386	-0.275	0.354	-0.103	0.694	-0.0326	0.0376	0.0384	0.523	0.487	0.165	0.878	0.937
9	0.808	0.277	-0.147	0.297	0.0272	0.598	-0.173	0.118	0.341	0.594	0.435	0.121	1.08	0.782
9.5	0.734	0.427	-0.123	0.364	-0.109	0.279	-0.203	0.161	0.335	0.666	0.487	0.22	1.07	0.657
10	0.394	0.547	-0.0686	0.465	-0.0315	0.0891	-0.245	0.184	0.348	0.735	0.365	0.194	0.993	0.549
10.5	0.101	0.475	-0.0215	0.616	-0.083	0.00125	-0.175	0.325	0.338	0.752	0.424	0.157	0.654	0.33
11	0.0104	0.417	-0.211	0.579	-0.177	0.1	-0.11	0.278	0.404	1.08	0.387	-0.276	0.142	0.316
11.5	-0.216	0.544	-0.218	0.408	-0.269	0.0617	-0.272	0.186	0.544	1.26	0.414	-0.175	0.12	0.274
12	-0.495	0.243	-0.254	0.537	-0.167	0.0517	-0.337	0.0583	0.564	0.917	0.353	-0.134	-0.0073	0.109
12.5	-0.312	0.523	-0.335	0.159	-0.158	-0.0238	-0.302	-0.0663	0.532	0.798	0.168	-0.256	-0.126	0.0687
13	-0.327	0.46	-0.476	0.254	-0.309	-0.0242	-0.135	-0.222	0.56	0.642	0.145	-0.0971	-0.25	-0.0771
13.5	-0.434	0.456	-0.566	0.261	-0.304	-0.0333	-0.126	-0.187	0.542	0.503	0.0991	-0.128	-0.218	-0.0914
14	-0.546	0.198	-0.468	0.219	-0.155	0.0241	-0.055	-0.0945	0.465	0.438	0.23	0.0351	-0.276	-0.037
14.5	-0.496	0.183	-0.406	0.135	-0.0539	0.0326	-0.174	-0.0762	0.286	0.188	0.264	-0.143	-0.373	-0.124
15	-0.282	0.156	-0.376	0.00629	0.0681	-0.0171	-0.34	0.00354	0.274	-0.0448	0.257	-0.0701	-0.414	-0.000626
15.5	-0.284	0.198	-0.449	-0.12	0.0338	0.0638	-0.431	0.125	0.237	-0.131	0.213	-0.0533	-0.462	0.106
16	-0.165	0.148	-0.417	-0.0952	0.0296	0.0645	-0.454	0.0514	0.137	-0.0943	0.0891	-0.161	-0.405	0.0457
16.5	-0.091	0.0874	-0.577	-0.116	0.0374	0.0628	-0.412	-0.0295	0.0526	0.0928	0.155	-0.156	-0.343	-0.0613
17	-0.259	0.0164	-0.394	-0.0919	-0.108	-0.0273	-0.555	0.0396	0.0386	0.00775	0.153	-0.369	-0.139	-0.203
17.5	-0.432	-0.0416	-0.413	-0.0851	0.0195	-0.0841	-0.494	0.188	-0.0703	0.022	0.137	-0.286	-0.014	-0.243
18	-0.333	-0.0734	-0.422	-0.0826	0.0686	0.0533	-0.425	0.199	-0.215	0.0644	0.117	-0.266	0.0342	-0.292
18.5	-0.427	-0.0166	-0.369	-0.00368	-0.00349	0.0399	-0.398	0.138	-0.295	-0.0109	-0.000989	-0.313	-0.111	-0.211
19	-0.274	0.193	-0.433	0.00718	-0.106	0.0527	-0.295	0.0249	-0.231	0.0618	0.0107	-0.306	-0.303	-0.304
19.5	-0.257	0.148	-0.412	0.0389	-0.269	-0.0336	-0.288	0.072	-0.218	0.00289	-0.00699	-0.639	-0.307	-0.311
20	-0.339	0.19	-0.633	-0.168	-0.238	-0.168	-0.422	0.0109	-0.305	-0.0506	0.0114	-0.724	-0.344	-0.523
20.5	-0.114	-0.00851	-0.534	-0.228	-0.155	-0.211	-0.454	0.0241	-0.447	-0.0218	0.0163	-0.684	-0.448	-0.477
21	-0.0466	-0.0196	-0.538	-0.0632	-0.124	-0.264	-0.54	0.0464	-0.336	-0.000297	0.0438	-0.623	-0.495	-0.389
21.5	0.0882	-0.152	-0.379	-0.188	-0.127	-0.231	-0.524	0.00761	-0.294	-0.128	0.089	-0.48	-0.789	-0.475
22	0.0964	-0.088	-0.541	-0.0844	-0.282	-0.236	-0.631	-0.0984	-0.422	-0.13	0.0207	-0.416	-0.729	-0.428
22.5	0.0468	-0.0452	-0.609	-0.207	-0.22	-0.296	-0.437	-0.0669	-0.394	-0.162	0.000444	-0.224	-0.653	-0.464
23	0.00107	-0.0721	-0.713	-0.348	-0.222	-0.197	-0.436	-0.0625	-0.581	-0.0636	0.011	-0.165	-0.556	-0.4
23.5	-0.222	0.00166	-0.609	-0.333	-0.204	-0.169	-0.399	-0.0139	-0.714	-0.00129	0.00368	-0.419	-0.613	-0.41
24	-0.417	0.0963	-0.534	-0.211	-0.268	-0.0464	-0.541	-0.0952	-0.809	-0.173	0.136	-0.492	-0.56	-0.444
24.5	-0.452	0.116	-0.576	-0.185	-0.362	-0.0492	-0.671	-0.0185	-0.66	-0.14	0.281	-0.728	-0.63	-0.532
25	-0.675	0.154	-0.422	-0.281	-0.474	-0.0626	-0.538	-0.0914	-0.659	-0.157	0.276	-0.76	-0.637	-0.487
25.5	-0.931	0.0775	-0.681	-0.253	-0.406	-0.184	-0.488	-0.0363	-0.734	-0.18	0.311	-0.84	-0.704	-0.547
26	-0.791	0.0228	-0.726	-0.182	-0.372	-0.325	-0.48	-0.176	-0.664	-0.0586	0.165	-0.948	-0.646	-0.474
26.5	-0.444	0.0456	-0.654	-0.22	-0.347	-0.27	-0.571	-0.11	-0.75	-0.0974	0.12	-0.941	-0.645	-0.671
27	-0.414	0.00591	-0.657	-0.322	-0.332	-0.229	-0.64	-0.164	-0.789	-0.308	0.19	-0.996	-0.764	-0.716
27.5	-0.501	0.00976	-0.751	-0.205	-0.389	-0.209	-0.675	-0.184	-0.852	-0.333	0.108	-0.988	-0.722	-0.835
28	-0.589	-0.00514	-0.863	-0.123	-0.324	-0.336	-0.73	-0.295	-0.834	-0.455	-0.0101	-1.09	-0.702	-0.669
28.5	-0.708	0.00961	-0.832	-0.141	-0.261	-0.461	-0.856	-0.369	-0.656	-0.37	-0.055	-1.35	-0.699	-0.564
29	-0.716	0.0419	-0.811	-0.22	-0.394	-0.49	-0.676	-0.477	-0.68	-0.36	-0.0493	-0.833	-0.639	-0.526
29.5	-0.75	-0.0533	-0.806	-0.246	-0.401	-0.514	-0.656	-0.381	-0.614	-0.392	0.0671	-1.01	-0.652	-0.604
30	-0.788	0.0357	-0.845	-0.211	-0.453	-0.595	-0.553	-0.418	-0.739	-0.441	0.103	-0.879	-0.654	-0.585
30.5	-0.839	0.0458	-0.929	-0.327	-0.381	-0.696	-0.571	-0.344	-0.758	-0.475	0.0881	-1.02	-0.635	-0.605
31	-0.947	-0.0971	-0.879	-0.523	-0.382	-0.642	-0.706	-0.306	-0.84	-0.649	-0.00122	-0.847	-0.893	-0.589
31.5	-0.936	-0.255	-0.749	-0.535	-0.331	-0.659	-0.735	-0.264	-0.936	-0.729	-0.017	-0.728	-0.963	-0.654
32	-0.962	-0.271	-0.848	-0.619	-0.416	-0.576	-0.673	-0.257	-1.05	-0.809	-0.108	-0.826	-0.877	-0.765
32.5	-1.07	-0.212	-0.691	-0.577	-0.409	-0.485	-0.689	-0.369	-1.12	-0.675	-0.13	-0.949	-0.862	-0.6
33	-1.17	-0.329	-0.833	-0.55	-0.43	-0.56	-0.685	-0.577	-1.02	-0.664	-0.172	-1.18	-0.841	-0.66
33.5	-1.09	-0.217	-0.865	-0.429	-0.494	-0.61	-0.677	-0.673	-1.1	-0.726	-0.246	-0.807	-0.76	-0.542
34	-0.987	-0.137	-0.89	-0.428	-0.536	-0.767	-0.763	-0.436	-1.21	-0.705	-0.272	-0.722	-0.745	-0.656
34.5	-0.83	0.0372	-0.824	-0.397	-0.547	-0.861	-0.857	-0.333	-1.12	-0.782	-0.263	-0.575	-0.669	-0.665
35	-0.815	0.123	-0.771	-0.397	-0.574	-0.62	-0.976	-0.349	-1.1	-0.872	-0.174	-0.581	-0.687	-0.636
35.5	-0.893	0.113	-0.883	-0.453	-0.387	-0.589	-0.793	-0.412	-1.12	-0.855	-0.0581	-0.859	-0.679	-0.662
36	-0.864	0.0319	-0.879	-0.411	-0.392	-0.558	-0.823	-0.222	-1.28	-0.83	-0.0877	-1.05	-0.706	-0.773
36.5	-0.852	-0.113	-0.898	-0.34	-0.402	-0.496	-0.776	-0.239	-1.14	-0.734	0.0371	-0.867	-0.748	-0.907
37	-0.872	-0.145	-0.988	-0.346	-0.414	-0.578	-0.84	-0.223	-1.17	-0.735	-0.0433	-0.762	-0.727	-0.862
37.5	-0.857	-0.0924	-0.939	-0.29	-0.475	-0.317	-0.806	-0.234	-1.17	-0.716	-0.0101	-0.64	-0.622	-0.778
38	-1.25	-0.0554	-0.845	-0.285	-0.471	-0.409	-0.716	-0.106	-1.23	-0.862	-0.136	-0.595	-0.585	-0.724
38.5	-1.36	-0.0136	-0.653	-0.431	-0.414	-0.413	-0.702	-0.147	-1.27	-0.839	-0.209	-0.546	-0.523	-0.651
39	-1.45	0.06	-0.608	-0.424	-0.406	-0.403	-0.71	-0.223	-1.23	-0.777	-0.233	-0.611	-0.63	-0.644
39.5	-1.28	-0.0173	-0.625	-0.479	-0.448	-0.379	-0.768	-0.429	-1.23	-0.796	-0.202	-0.843	-0.772	-0.619
40	-1.22	-0.0439	-0.667	-0.428	-0.452	-0.418	-0.741	-0.3	-1.13	-0.882	-0.114	-0.825	-0.843	-0.622
40.5	-1.2	-0.0321	-0.66	-0.463	-0.339	-0.47	-0.725	-0.277	-1.12	-0.998	-0.112	-0.872	-0.893	-0.606
41	-1.16	0.0202	-0.739	-0.519	-0.318	-0.533	-0.756	-0.275	-1.14	-1.15	-0.0129	-0.874	-0.899	-0.663
41.5	-1.12	0.0828	-0.751	-0.64	-0.466	-0.468	-0.878	-0.363	-1.35	-0.968	0.013	-1.1	-0.974	-0.674
42	-0.942	0.00882	-0.919	-0.568	-0.67	-0.445	-0.873	-0.296	-1.4	-0.937	-0.124	-1.24	-0.897	-0.708
42.5	-0.975	-0.0565	-0.848	-0.558	-0.687	-0.518	-0.782	-0.352	-1.34	-0.865	-0.0996	-1.02	-0.838	-0.685
43	-1.04	-0.014	-0.852	-0.63	-0.615	-0.575	-0.781	-0.392	-1.21	-0.734	-0.314	-0.767	-0.759	-0.675
43.5	-1.17	-0.0782	-0.905	-0.553	-0.504	-0.696	-0.766	-0.343	-1.29	-0.7	-0.267	-0.713	-0.857	-0.634
44	-1.19	-0.205	-0.934	-0.471	-0.466	-0.705	-0.763	-0.416	-1.23	-0.828	-0.306	-0.857	-1.02	-0.702
44.5	-1.21	-0.327	-0.941	-0.423	-0.508	-0.733	-0.808	-0.385	-1.25	-0.847	-0.126	-1.16	-1.06	-0.697
45	-0.982	-0.35	-0.835	-0.451	-0.351	-0.662	-0.74	-0.433	-1.24	-0.768	-0.132	-0.905	-0.811	-0.73
45.5	-0.885	-0.234	-0.791	-0.532	-0.467	-0.76	-0.684	-0.417	-1.12	-0.797	-0.0262	-0.916	-0.694	-0.713
46	-0.926	-0.267	-0.748	-0.651	-0.4	-0.788	-0.707	-0.377	-1.27	-0.905	-0.061	-0.844	-0.798	-0.8
46.5	-1.07	-0.214	-0.71	-0.564	-0.318	-0.766	-0.654	-0.327	-1.37	-1.07	-0.0727	-0.84	-0.838	-0.801
47	-0.866	-0.307	-0.719	-0.482	-0.554	-0.576	-0.617	-0.387	-1.21	-1.03	-0.0358	-0.87	-0.84	-0.737
47.5	-1.07	-0.181	-0.675	-0.435	-0.55	-0.483	-0.674	-0.465	-1.18	-0.923	-0.122	-0.822	-0.845	-0.701
48	-1.07	-0.178	-0.781	-0.393	-0.632	-0.576	-0.765	-0.358	-1.3	-0.839	-0.187	-0.93	-0.864	-0.692
48.5	-1.3	-0.101	-0.691	-0.426	-0.657	-0.58	-0.761	-0.368	-1.28	-0.83	-0.167	-0.833	-0.825	-0.772
49	-1.31	-0.101	-0.813	-0.49	-0.756	-0.627	-0.703	-0.352	-1.31	-0.921	-0.0775	-0.753	-0.797	-0.803
49.5	-1.24	-0.0138	-0.687	-0.558	-0.564	-0.502	-0.669	-0.523	-1.29	-0.887	-0.0759	-0.717	-0.852	-0.839
50	-1.28	-0.207	-0.734	-0.58	-0.584	-0.421	-0.699	-0.387	-1.25	-0.779	-0.103	-0.785	-0.87	-0.774
50.5	-1.33	-0.308	-0.702	-0.573	-0.556	-0.49	-0.677	-0.264	-1.31	-0.774	-0.164	-1.34	-0.882	-0.754
51	-1.28	-0.17	-0.835	-0.661	-0.774	-0.619	-0.706	-0.257	-1.24	-0.8	-0.149	-1.26	-0.839	-0.78
51.5	-1.19	-0.142	-0.722	-0.678	-0.561	-0.623	-0.723	-0.252	-1.27	-0.706	-0.152	-1.09	-0.854	-0.833
52	-1.18	-0.0913	-0.967	-0.56	-0.468	-0.505	-0.752	-0.316	-1.18	-0.678	-0.161	-0.945	-0.845	-0.809
52.5	-1.09	-0.125	-0.839	-0.585	-0.5	-0.496	-0.696	-0.342	-1.19	-0.799	-0.119	-1	-0.793	-0.752
53	-1.21	-0.0862	-0.759	-0.563	-0.522	-0.471	-0.714	-0.354	-1.13	-0.947	-0.101	-0.923	-0.821	-0.815
53.5	-1.51	-0.0659	-0.635	-0.682	-0.618	-0.55	-0.648	-0.321	-1.3	-0.751	-0.0829	-0.969	-0.885	-0.82
54	-1.27	-0.0396	-0.607	-0.62	-0.595	-0.482	-0.636	-0.455	-1.38	-0.787	-0.172	-1.03	-0.771	-0.732
54.5	-1.08	-0.125	-0.584	-0.539	-0.549	-0.392	-0.701	-0.354	-1.24	-0.737	-0.0948	-1.18	-0.724	-0.726
55	-1.16	-0.126	-0.496	-0.458	-0.492	-0.29	-0.857	-0.349	-1.23	-0.768	-0.184	-1.37	-0.787	-0.781
55.5	-1.35	-0.118	-0.592	-0.55	-0.578	-0.367	-0.751	-0.387	-1.24	-0.856	-0.11	-1.22	-0.868	-0.832
56	-1.29	-0.0489	-0.639	-0.635	-0.615	-0.484	-0.631	-0.374	-1.18	-0.817	-0.14	-1.04	-0.838	-0.799
56.5	-1.17	-0.0831	-0.657	-0.674	-0.603	-0.603	-0.652	-0.377	-1.24	-0.877	-0.149	-0.988	-0.771	-0.726
57	-1.17	-0.109	-0.764	-0.549	-0.535	-0.547	-0.678	-0.399	-1.37	-0.784	-0.142	-0.956	-0.78	-0.732
57.5	-1.24	-0.158	-0.675	-0.505	-0.562	-0.449	-0.721	-0.404	-1.27	-0.827	-0.233	-0.976	-0.832	-0.8
58	-1.28	-0.113	-0.647	-0.533	-0.617	-0.393	-0.738	-0.401	-1.2	-0.829	-0.169	-1.13	-0.853	-0.846
58.5	-1.27	-0.101	-0.665	-0.622	-0.647	-0.428	-0.68	-0.415	-1.27	-0.871	-0.22	-1.22	-0.813	-0.796
59	-1.21	-0.0906	-0.619	-0.629	-0.611	-0.515	-0.72	-0.413	-1.26	-0.912	-0.182	-1.18	-0.815	-0.723
59.5	-1.16	-0.14	-0.681	-0.574	-0.597	-0.591	-0.812	-0.43	-1.21	-0.872	-0.242	-1.15	-0.852	-0.726
60	-1.19	-0.154	-0.715	-0.551	-0.63	-0.592	-0.771	-0.438	-1.29	-0.89	-0.249	-1.05	-0.888	-0.807
60.5	-1.3	-0.155	-0.713	-0.563	-0.645	-0.528	-0.666	-0.457	-1.31	-0.865	-0.233	-1.02	-0.84	-0.867
61	-1.33	-0.12	-0.775	-0.593	-0.646	-0.503	-0.582	-0.446	-1.26	-0.924	-0.266	-1.05	-0.813	-0.803
61.5	-1.26	-0.123	-0.764	-0.57	-0.629	-0.507	-0.571	-0.458	-1.28	-0.959	-0.296	-1.08	-0.822	-0.718
62	-1.22	-0.148	-0.779	-0.598	-0.685	-0.56	-0.693	-0.452	-1.24	-0.98	-0.318	-1.18	-0.9	-0.723
62.5	-1.22	-0.182	-0.786	-0.597	-0.696	-0.612	-0.875	-0.485	-1.22	-0.96	-0.29	-1.14	-0.922	-0.811
63	-1.18	-0.177	-0.749	-0.619	-0.712	-0.616	-0.978	-0.489	-1.31	-0.916	-0.284	-1.07	-0.91	-0.87
63.5	-1.16	-0.147	-0.759	-0.537	-0.645	-0.638	-0.857	-0.518	-1.33	-0.926	-0.384	-1.1	-0.844	-0.816
64	-1.25	-0.145	-0.749	-0.561	-0.679	-0.6	-0.682	-0.491	-1.31	-0.977	-0.39	-1.04	-0.842	-0.737
64.5	-1.4	-0.17	-0.804	-0.582	-0.682	-0.628	-0.537	-0.511	-1.27	-1.08	-0.379	-1.1	-0.853	-0.719
65	-1.44	-0.212	-0.898	-0.689	-0.781	-0.618	-0.509	-0.493	-1.19	-1.14	-0.33	-1.26	-0.937	-0.777
65.5	-1.3	-0.188	-0.887	-0.574	-0.735	-0.62	-0.568	-0.542	-1.26	-1.08	-0.43	-1.14	-0.953	-0.866
66	-1.21	-0.162	-0.894	-0.547	-0.751	-0.675	-0.8	-0.521	-1.39	-0.986	-0.442	-1.16	-0.951	-0.861
66.5	-1.17	-0.151	-0.83	-0.525	-0.657	-0.64	-0.855	-0.56	-1.3	-0.966	-0.415	-1.11	-0.866	-0.756
67	-1.16	-0.193	-0.705	-0.644	-0.7	-0.675	-0.953	-0.499	-1.28	-0.98	-0.323	-0.957	-0.848	-0.698
67.5	-1.05	-0.309	-0.8	-0.682	-0.626	-0.543	-0.97	-0.447	-1.25	-0.997	-0.413	-0.843	-0.952	-0.605
68	-1.18	-0.4	-0.815	-0.525	-0.64	-0.438	-0.762	-0.458	-1.35	-1.03	-0.36	-0.909	-0.96	-0.552
68.5	-0.973	-0.329	-0.775	-0.567	-0.773	-0.655	-0.787	-0.459	-1.32	-0.963	-0.322	-1.09	-0.987	-0.645
69	-1.1	-0.313	-0.777	-0.602	-0.693	-0.831	-0.725	-0.454	-1.29	-0.958	-0.0927	-1.5	-0.939	-0.481
69.5	-1.12	-0.278	-0.783	-0.603	-0.775	-0.972	-0.722	-0.426	-1.36	-1.01	0.037	-1.54	-0.819	-0.613
70	-1.13	-0.249	-0.926	-0.737	-0.658	-0.833	-0.696	-0.488	-1.45	-1	0.0424	-1.01	-0.891	-0.618
70.5	-1.33	-0.145	-0.94	-0.705	-0.724	-0.817	-0.728	-0.442	-1.45	-0.891	-0.0611	-0.939	-0.767	-0.752
71	-1.27	-0.105	-0.823	-0.676	-0.771	-0.568	-0.75	-0.44	-1.2	-0.776	-0.197	-0.787	-1.09	-0.781
71.5	-1.13	-0.108	-0.718	-0.66	-0.9	-0.478	-0.786	-0.366	-1.22	-0.796	-0.279	-0.798	-1.07	-0.75
72	-1.17	-0.187	-0.725	-0.542	-1	-0.428	-0.785	-0.394	-1.2	-0.929	-0.182	-0.854	-0.892	-0.709
72.5	-1.23	-0.271	-1.02	-0.551	-0.869	-0.578	-0.822	-0.374	-1.33	-0.945	-0.0977	-0.921	-0.807	-0.777
73	-1.34	-0.21	-1.01	-0.517	-0.837	-0.609	-0.683	-0.366	-1.35	-0.895	-0.0642	-1.12	-0.739	-0.763
73.5	-1.31	-0.101	-0.906	-0.586	-0.769	-0.782	-0.682	-0.434	-1.36	-0.998	-0.192	-1.13	-0.88	-0.708
74	-1.19	-0.203	-0.794	-0.609	-0.647	-0.8	-0.589	-0.531	-1.41	-1.03	-0.35	-1.06	-0.905	-0.637
74.5	-1.07	-0.226	-0.754	-0.709	-0.627	-0.85	-0.675	-0.613	-1.37	-1.01	-0.499	-1.13	-0.816	-0.801
75	-1.05	-0.273	-0.894	-0.737	-0.571	-0.767	-0.644	-0.489	-1.32	-0.858	-0.49	-1.14	-0.893	-0.72
75.5	-1.27	-0.345	-0.904	-0.643	-0.417	-0.711	-0.659	-0.449	-1.38	-1.03	-0.397	-1.18	-0.884	-0.56
76	-1.39	-0.334	-0.97	-0.531	-0.52	-0.599	-0.713	-0.442	-1.4	-1.11	-0.187	-1.07	-0.89	-0.404
76.5	-1.33	-0.343	-0.926	-0.398	-0.575	-0.66	-0.743	-0.381	-1.25	-1.06	-0.245	-0.814	-0.931	-0.376
77	-1.2	-0.263	-0.927	-0.418	-0.696	-0.693	-0.75	-0.352	-1.23	-1.06	-0.227	-0.801	-0.856	-0.375
77.5	-1.22	-0.19	-0.97	-0.485	-0.636	-0.662	-0.974	-0.341	-1.29	-1.02	-0.222	-0.941	-0.784	-0.663
78	-1.16	-0.157	-0.839	-0.666	-0.64	-0.577	-1.14	-0.488	-1.35	-1.09	-0.207	-1.16	-0.751	-0.721
78.5	-1.14	-0.11	-0.835	-0.809	-0.638	-0.507	-1.01	-0.684	-1.46	-1.06	-0.226	-1.32	-0.952	-0.777
79	-1.22	-0.264	-0.794	-0.726	-0.649	-0.587	-0.778	-0.718	-1.37	-1.02	-0.214	-1.44	-1.07	-0.866
79.5	-1.32	-0.208	-0.776	-0.76	-0.74	-0.634	-0.629	-0.569	-1.26	-0.868	-0.0987	-1.18	-1.12	-0.801
80	-1.22	-0.218	-0.983	-0.736	-0.736	-0.807	-0.538	-0.519	-1.25	-0.873	-0.108	-1.2	-1.14	-0.793
80.5	-1.25	-0.0629	-0.879	-0.679	-0.702	-0.859	-0.52	-0.545	-1.34	-0.82	-0.0815	-1.15	-1.11	-0.777
81	-1.19	-0.0186	-0.795	-0.641	-0.684	-0.763	-0.716	-0.495	-1.56	-0.857	-0.142	-1.14	-1.05	-0.852
81.5	-1.31	-0.0114	-0.789	-0.635	-0.673	-0.793	-0.727	-0.531	-1.49	-1.01	-0.172	-1.04	-1.06	-0.793
82	-1.32	-0.107	-0.75	-0.614	-0.611	-0.83	-0.765	-0.47	-1.43	-0.998	-0.144	-0.974	-1.17	-0.651
82.5	-1.28	-0.17	-0.733	-0.631	-0.655	-0.921	-0.822	-0.436	-1.4	-1	-0.143	-0.926	-1.1	-0.676
83	-1.26	-0.271	-0.687	-0.671	-0.61	-0.884	-0.785	-0.372	-1.38	-0.865	-0.226	-1.04	-0.91	-0.502
83.5	-1.14	-0.302	-0.706	-0.655	-0.685	-0.927	-0.838	-0.424	-1.51	-0.862	-0.225	-0.921	-0.998	-0.534
84	-1.15	-0.101	-0.827	-0.819	-0.818	-0.85	-0.763	-0.472	-1.62	-0.897	-0.272	-0.971	-0.808	-0.544
84.5	-1.1	-0.224	-0.978	-0.831	-0.923	-0.836	-0.771	-0.517	-1.44	-0.834	-0.284	-1.03	-0.855	-0.758
85	-1.29	-0.0573	-0.773	-0.684	-0.848	-0.91	-0.948	-0.511	-1.4	-0.751	-0.271	-1.1	-0.801	-0.858
85.5	-1.43	-0.131	-0.658	-0.692	-0.835	-0.819	-1.11	-0.481	-1.28	-0.75	-0.272	-0.941	-0.936	-0.657
86	-1.34	-0.161	-0.723	-0.705	-0.841	-0.753	-1.16	-0.381	-1.28	-0.718	-0.235	-1.07	-0.928	-0.549
86.5	-1.15	-0.246	-0.626	-0.675	-0.833	-0.655	-0.973	-0.337	-1.19	-0.952	-0.315	-0.857	-0.875	-0.555
87	-1.03	-0.265	-0.575	-0.658	-0.885	-0.791	-0.919	-0.451	-1.26	-0.813	-0.31	-0.997	-0.941	-0.659
87.5	-1.07	-0.294	-0.561	-0.667	-0.734	-0.76	-0.854	-0.504	-1.29	-0.889	-0.134	-1.03	-0.959	-0.943
88	-1.29	-0.367	-0.785	-0.735	-0.748	-0.788	-0.826	-0.453	-1.31	-0.786	-0.128	-1.15	-0.865	-0.735
88.5	-1.5	-0.324	-0.934	-0.777	-0.797	-0.772	-0.879	-0.295	-1.28	-0.802	-0.181	-1.36	-0.798	-0.637
89	-1.44	-0.287	-1.01	-0.873	-0.812	-0.743	-1.01	-0.358	-1.22	-0.973	-0.24	-1.38	-0.759	-0.654
89.5	-1.24	-0.256	-0.82	-0.95	-0.782	-0.916	-1.02	-0.339	-1.25	-1.21	-0.36	-1.19	-0.762	-0.57
90	-1.17	-0.323	-0.727	-0.802	-0.642	-0.87	-1.02	-0.473	-1.32	-1.14	-0.429	-1.03	-0.881	-0.631
90.5	-1.23	-0.318	-0.707	-0.727	-0.672	-0.927	-1.01	-0.516	-1.34	-1.04	-0.361	-1.03	-0.887	-0.72
91	-1.42	-0.396	-0.654	-0.607	-0.702	-0.872	-0.926	-0.521	-1.3	-1.01	-0.381	-1.11	-0.998	-0.661
91.5	-1.31	-0.342	-0.704	-0.533	-0.787	-0.892	-0.898	-0.458	-1.48	-1	-0.456	-1.11	-0.905	-0.695
92	-1.31	-0.296	-0.708	-0.507	-0.877	-0.85	-0.865	-0.526	-1.42	-0.894	-0.341	-1.12	-0.872	-0.735
92.5	-1.44	-0.149	-0.66	-0.559	-0.959	-0.741	-0.906	-0.677	-1.49	-0.864	-0.302	-1.05	-0.836	-0.739
93	-1.5	-0.099	-0.685	-0.624	-0.922	-0.828	-0.858	-0.702	-1.37	-0.9	-0.35	-0.792	-0.879	-0.793
93.5	-1.47	-0.135	-0.722	-0.649	-0.968	-0.931	-0.798	-0.652	-1.39	-0.879	-0.306	-0.989	-0.876	-0.743
94	-1.13	-0.221	-0.892	-0.646	-0.831	-0.976	-0.664	-0.575	-1.45	-0.823	-0.216	-0.982	-0.957	-0.656
94.5	-1.14	-0.23	-0.942	-0.613	-0.693	-1.01	-0.654	-0.553	-1.47	-0.947	-0.393	-1.04	-0.926	-0.646
95	-1.13	-0.174	-0.764	-0.643	-0.685	-0.919	-0.673	-0.54	-1.42	-0.795	-0.486	-0.961	-0.914	-0.714
95.5	-1.17	-0.364	-0.673	-0.534	-0.805	-0.963	-0.538	-0.616	-1.52	-0.939	-0.442	-1.05	-0.808	-0.754
96	-1.23	-0.272	-0.609	-0.624	-0.943	-0.961	-0.548	-0.633	-1.59	-0.975	-0.306	-1.02	-0.854	-0.782
96.5	-1.16	-0.203	-0.669	-0.606	-0.974	-0.898	-0.561	-0.459	-1.59	-0.971	-0.281	-1.19	-0.918	-0.664
97	-1.17	-0.346	-0.761	-0.558	-0.877	-0.797	-0.686	-0.386	-1.61	-0.906	-0.294	-1.16	-1.04	-0.647
97.5	-1.09	-0.273	-0.836	-0.476	-0.774	-0.771	-0.615	-0.387	-1.53	-1.04	-0.257	-1.27	-1.07	-0.61
98	-1.1	-0.355	-0.862	-0.606	-0.703	-0.785	-0.553	-0.46	-1.38	-1.08	-0.176	-1.31	-0.938	-0.61
98.5	-1.07	-0.378	-0.806	-0.911	-0.829	-0.722	-0.676	-0.498	-1.25	-1.05	-0.286	-1.18	-0.962	-0.64
99	-1.16	-0.364	-0.913	-0.922	-0.847	-0.811	-0.646	-0.396	-1.16	-0.909	-0.301	-1.13	-1	-0.662
99.5	-1.12	-0.465	-0.993	-0.964	-0.953	-0.939	-0.709	-0.344	-1.26	-0.86	-0.321	-1.11	-1.03	-0.804
100	-1.32	-0.435	-1.05	-0.861	-1.07	-1.2	-0.772	-0.329	-1.27	-1	-0.305	-1.13	-1.14	-0.835
100.5	-1.37	-0.457	-0.985	-0.762	-0.927	-0.962	-0.774	-0.376	-1.34	-0.925	-0.313	-1.11	-1.21	-0.847
101	-1.33	-0.439	-1.12	-0.789	-0.839	-0.829	-0.793	-0.406	-1.38	-1.09	-0.289	-1.14	-1.17	-1.06
101.5	-1.36	-0.494	-1.06	-0.895	-0.888	-0.734	-0.825	-0.407	-1.42	-1.09	-0.308	-1.08	-1	-0.909
102	-1.35	-0.318	-1.04	-0.664	-0.916	-0.847	-0.79	-0.36	-1.38	-1.09	-0.306	-1.08	-0.944	-0.833
102.5	-1.26	-0.359	-0.815	-0.649	-0.88	-0.867	-0.795	-0.401	-1.44	-1.03	-0.228	-1.09	-0.888	-0.809
103	-1.16	-0.259	-0.59	-0.606	-0.877	-0.867	-0.782	-0.334	-1.44	-1.05	-0.263	-1.07	-0.953	-0.606
103.5	-1.26	-0.309	-0.575	-0.595	-0.81	-0.805	-1.03	-0.445	-1.46	-1.05	-0.171	-0.909	-1.04	-0.735
104	-1.31	-0.189	-0.605	-0.609	-0.785	-0.833	-1.01	-0.496	-1.41	-1.05	-0.254	-0.813	-1.1	-0.708
104.5	-1.33	-0.177	-0.781	-0.649	-0.695	-0.91	-0.944	-0.562	-1.42	-0.951	-0.199	-0.869	-0.995	-0.849
105	-1.24	-0.143	-0.912	-0.649	-0.678	-0.944	-0.923	-0.628	-1.3	-0.851	-0.342	-1.25	-0.957	-0.675
105.5	-1.14	-0.212	-1.09	-0.768	-0.652	-0.845	-0.803	-0.612	-1.33	-0.883	-0.232	-1.4	-0.898	-0.67
106	-1.06	-0.237	-0.937	-0.759	-0.702	-0.8	-0.909	-0.608	-1.39	-0.811	-0.27	-1.3	-0.86	-0.638
106.5	-1.09	-0.172	-0.765	-0.834	-0.783	-0.834	-0.792	-0.662	-1.53	-0.755	-0.232	-1.26	-0.914	-0.719
107	-1.11	-0.221	-0.63	-0.753	-0.731	-0.81	-0.82	-0.669	-1.48	-0.815	-0.35	-1.21	-0.922	-0.669
107.5	-1.13	-0.252	-0.639	-0.716	-0.684	-0.826	-0.899	-0.594	-1.37	-0.933	-0.371	-1.17	-0.988	-0.825
108	-1.14	-0.228	-0.735	-0.733	-0.647	-0.913	-0.931	-0.621	-1.3	-1.13	-0.288	-1.24	-1.02	-0.865
108.5	-0.987	-0.321	-0.716	-0.713	-0.673	-0.863	-0.921	-0.55	-1.18	-0.991	-0.271	-1.23	-1.05	-0.802
109	-1.01	-0.487	-0.704	-0.78	-0.789	-0.949	-0.92	-0.586	-1.16	-0.915	-0.351	-1.31	-1.09	-0.859
109.5	-1.05	-0.464	-0.704	-0.701	-0.974	-0.865	-1.21	-0.479	-1.31	-0.791	-0.499	-1.25	-1.06	-0.89
110	-1.23	-0.335	-0.768	-0.752	-0.905	-0.905	-0.99	-0.549	-1.49	-0.754	-0.512	-1.32	-1.09	-0.768
110.5	-1.25	-0.222	-0.658	-0.719	-0.763	-0.955	-0.774	-0.542	-1.37	-0.818	-0.439	-1.21	-1.13	-0.798
111	-1.19	-0.201	-0.58	-0.672	-0.808	-1.27	-0.677	-0.606	-1.27	-0.911	-0.354	-1	-1.01	-0.741
111.5	-0.981	-0.213	-0.632	-0.734	-0.752	-1.19	-0.686	-0.524	-1.26	-0.942	-0.392	-0.983	-0.907	-0.899
112	-1.04	-0.254	-0.596	-0.717	-0.753	-1.05	-0.75	-0.56	-1.4	-0.872	-0.289	-0.973	-0.924	-0.882
112.5	-1.03	-0.208	-0.588	-0.611	-0.65	-1.01	-0.706	-0.465	-1.55	-0.79	-0.259	-1.06	-0.924	-0.915
113	-1.21	-0.204	-0.643	-0.543	-0.776	-0.887	-0.756	-0.504	-1.31	-0.854	-0.362	-1.19	-1.12	-0.953
113.5	-1.26	-0.101	-0.629	-0.637	-0.8	-0.909	-0.606	-0.425	-1.34	-0.916	-0.433	-1.24	-1.15	-0.883
114	-1.31	-0.121	-0.752	-0.653	-0.835	-0.869	-0.663	-0.357	-1.28	-1.07	-0.475	-1.29	-0.959	-0.831
114.5	-1.3	-0.231	-0.739	-0.615	-0.79	-0.857	-0.59	-0.328	-1.34	-1.16	-0.311	-1.31	-0.906	-0.751
115	-1.32	-0.292	-0.649	-0.571	-0.799	-0.939	-0.594	-0.45	-1.3	-1.05	-0.276	-1.18	-0.889	-0.702
115.5	-1.25	-0.25	-0.643	-0.64	-0.852	-0.958	-0.676	-0.454	-1.34	-0.901	-0.362	-1.22	-1.03	-0.823
116	-1.41	-0.207	-0.78	-0.699	-0.851	-0.902	-0.714	-0.428	-1.38	-0.873	-0.468	-1.19	-1.05	-0.812
116.5	-1.31	-0.165	-0.763	-0.645	-0.806	-0.944	-0.756	-0.41	-1.43	-0.921	-0.403	-1.27	-1.1	-0.883
117	-1.32	-0.184	-0.686	-0.601	-0.753	-0.895	-0.675	-0.42	-1.35	-1.01	-0.341	-1.28	-1.04	-0.888
117.5	-1.34	-0.199	-0.672	-0.629	-0.791	-0.971	-0.642	-0.452	-1.32	-0.998	-0.34	-1.18	-1.02	-0.863
118	-1.36	-0.23	-0.756	-0.638	-0.866	-0.956	-0.685	-0.471	-1.38	-0.927	-0.427	-1.2	-1	-0.857
118.5	-1.45	-0.217	-0.836	-0.656	-0.846	-0.96	-0.69	-0.439	-1.45	-0.911	-0.377	-1.2	-1.03	-0.797
119	-1.38	-0.26	-0.805	-0.633	-0.818	-0.969	-0.734	-0.426	-1.43	-0.962	-0.36	-1.23	-1.05	-0.802
119.5	-1.36	-0.266	-0.826	-0.681	-0.722	-0.97	-0.707	-0.461	-1.43	-0.925	-0.382	-1.15	-1.07	-0.882
120	-1.29	-0.222	-0.81	-0.656	-0.742	-0.978	-0.675	-0.443	-1.38	-0.915	-0.438	-1.15	-1.07	-0.887
120.5	-1.42	-0.196	-0.872	-0.673	-0.79	-1	-0.71	-0.445	-1.4	-0.882	-0.401	-1.22	-1.02	-0.912
121	-1.48	-0.213	-0.879	-0.66	-0.812	-0.965	-0.755	-0.466	-1.42	-0.86	-0.363	-1.19	-1.04	-0.868
121.5	-1.51	-0.226	-0.923	-0.642	-0.818	-0.931	-0.717	-0.482	-1.46	-0.895	-0.353	-1.33	-1.06	-0.858
122	-1.42	-0.264	-0.894	-0.635	-0.802	-0.953	-0.761	-0.464	-1.52	-0.91	-0.349	-1.18	-1.05	-0.885
122.5	-1.26	-0.288	-0.853	-0.637	-0.731	-1.02	-0.691	-0.442	-1.38	-0.892	-0.395	-1.17	-1.04	-0.857
123	-1.3	-0.249	-0.742	-0.64	-0.679	-1.02	-0.687	-0.486	-1.39	-0.904	-0.471	-1.12	-1	-0.917
123.5	-1.43	-0.222	-0.726	-0.63	-0.654	-1.04	-0.682	-0.481	-1.45	-0.861	-0.461	-1.15	-1.02	-0.941
124	-1.5	-0.25	-0.817	-0.62	-0.743	-0.984	-0.736	-0.475	-1.48	-0.913	-0.433	-1.19	-1.04	-0.962
124.5	-1.46	-0.294	-0.962	-0.634	-0.832	-0.997	-0.786	-0.411	-1.47	-0.864	-0.376	-1.2	-1.09	-0.926
125	-1.24	-0.294	-1.03	-0.699	-0.813	-0.869	-0.75	-0.51	-1.43	-0.917	-0.27	-1.28	-1.01	-0.778
125.5	-1.42	-0.227	-0.905	-0.616	-0.85	-0.99	-0.686	-0.575	-1.37	-0.913	-0.4	-1.27	-1.02	-0.781
126	-1.56	-0.266	-0.753	-0.599	-0.692	-0.987	-0.683	-0.568	-1.28	-0.921	-0.46	-1.26	-1.1	-0.972
126.5	-1.44	-0.195	-0.652	-0.571	-0.647	-1.06	-0.705	-0.461	-1.47	-0.843	-0.503	-1.12	-1.05	-0.961
127	-1.27	-0.337	-0.739	-0.695	-0.679	-0.991	-0.775	-0.485	-1.58	-0.845	-0.493	-1.08	-1	-1.22
127.5	-1.27	-0.172	-0.762	-0.792	-0.844	-0.921	-0.817	-0.507	-1.64	-0.85	-0.495	-1.13	-1.1	-1.24
128	-1.2	-0.287	-0.801	-0.705	-0.725	-0.954	-0.763	-0.624	-1.51	-0.888	-0.406	-1.2	-1.1	-1.04
128.5	-1.21	-0.381	-0.874	-0.765	-0.809	-0.874	-0.749	-0.664	-1.46	-0.871	-0.316	-1.31	-1.1	-0.81
129	-1.27	-0.52	-0.868	-0.655	-0.737	-0.941	-0.777	-0.6	-1.31	-0.797	-0.283	-1.36	-0.958	-0.74
129.5	-1.26	-0.425	-0.874	-0.778	-0.655	-0.986	-0.797	-0.604	-1.4	-0.774	-0.224	-1.11	-0.871	-0.717
130	-1.34	-0.259	-0.86	-0.823	-0.722	-1.11	-0.772	-0.622	-1.48	-0.811	-0.302	-1.11	-0.894	-0.831
130.5	-1.3	-0.228	-0.806	-0.897	-0.861	-1.2	-0.769	-0.653	-1.59	-0.842	-0.274	-1.22	-0.891	-0.869
131	-1.41	-0.331	-0.646	-0.697	-0.954	-1.16	-0.838	-0.625	-1.49	-0.894	-0.354	-1.36	-1.05	-0.991
131.5	-1.32	-0.389	-0.64	-0.592	-0.759	-1.06	-0.896	-0.704	-1.55	-0.989	-0.39	-1.54	-1.09	-0.919
132	-1.3	-0.375	-0.634	-0.62	-0.775	-0.991	-0.813	-0.762	-1.42	-0.917	-0.378	-1.48	-1.19	-0.797
132.5	-1.35	-0.38	-0.762	-0.648	-0.76	-0.962	-0.818	-0.838	-1.25	-1.05	-0.476	-1.25	-1.29	-0.861
133	-1.26	-0.308	-0.719	-0.793	-0.791	-0.908	-0.895	-0.96	-1.42	-0.929	-0.484	-1.24	-1.04	-0.758
133.5	-1.22	-0.429	-0.722	-0.775	-0.714	-0.917	-0.954	-0.899	-1.41	-0.913	-0.69	-1.29	-1.06	-0.88
134	-1.07	-0.308	-0.737	-0.71	-0.814	-0.888	-0.895	-0.745	-1.38	-1.02	-0.646	-1.43	-1.13	-0.875
134.5	-1.11	-0.234	-0.678	-0.596	-0.946	-1.07	-0.767	-0.63	-1.37	-1.1	-0.677	-1.66	-1.19	-0.836
135	-1.16	-0.259	-0.725	-0.618	-0.968	-1.32	-0.844	-0.49	-1.42	-0.976	-0.619	-1.67	-1.21	-0.914
135.5	-1.29	-0.284	-0.667	-0.668	-0.926	-1.34	-0.83	-0.387	-1.47	-1	-0.528	-1.36	-1	-0.762
136	-1.37	-0.239	-0.703	-0.872	-0.872	-1.15	-0.825	-0.368	-1.41	-0.91	-0.478	-1.11	-1.06	-0.829
136.5	-1.4	-0.238	-0.833	-0.916	-0.887	-0.81	-0.777	-0.361	-1.31	-0.946	-0.434	-1.03	-1.26	-0.916
137	-1.21	-0.245	-0.905	-0.785	-0.787	-0.773	-0.778	-0.406	-1.36	-0.894	-0.509	-1.07	-1.23	-0.952
137.5	-1.26	-0.293	-0.863	-0.869	-0.961	-0.86	-0.757	-0.572	-1.4	-0.909	-0.473	-1.31	-1.27	-1.04
138	-1.26	-0.387	-0.957	-0.855	-0.767	-0.906	-0.719	-0.586	-1.52	-0.923	-0.44	-1.46	-1.25	-0.897
138.5	-1.39	-0.383	-0.986	-0.851	-0.761	-0.959	-0.714	-0.642	-1.54	-0.915	-0.356	-1.48	-1.22	-0.907
139	-1.27	-0.401	-0.846	-0.826	-0.734	-0.993	-0.762	-0.648	-1.42	-0.921	-0.309	-1.24	-1.17	-0.901
139.5	-1.38	-0.377	-0.786	-0.872	-0.717	-0.998	-0.891	-0.769	-1.42	-0.81	-0.347	-1.1	-1.16	-0.945
140	-1.25	-0.427	-0.779	-0.864	-0.801	-1.08	-0.935	-0.867	-1.54	-0.856	-0.485	-0.966	-1.13	-0.914
140.5	-1.32	-0.415	-0.843	-0.807	-0.793	-1.09	-0.994	-0.93	-1.61	-0.878	-0.531	-1.03	-1.05	-1.02
141	-1.27	-0.548	-0.854	-0.759	-0.833	-1.08	-0.863	-0.957	-1.63	-0.837	-0.523	-1.06	-0.98	-1.01
141.5	-1.21	-0.491	-1.09	-0.829	-0.878	-1.08	-0.805	-0.844	-1.54	-0.914	-0.567	-1.07	-1.01	-0.969
142	-1.09	-0.632	-0.944	-0.775	-0.864	-1.06	-0.738	-0.791	-1.57	-0.988	-0.49	-1.05	-1.16	-0.945
142.5	-1.19	-0.562	-1.03	-0.672	-0.768	-1.17	-0.716	-0.9	-1.54	-0.839	-0.598	-0.978	-1.25	-0.939
143	-1.27	-0.469	-0.798	-0.663	-0.75	-1.25	-0.662	-0.889	-1.63	-0.905	-0.447	-0.951	-1.3	-0.998
143.5	-1.23	-0.566	-0.833	-0.626	-0.786	-1.17	-0.656	-0.791	-1.6	-0.933	-0.413	-1.01	-1.18	-1.01
144	-1.24	-0.503	-0.818	-0.719	-0.838	-1.27	-0.648	-0.799	-1.72	-1.06	-0.386	-1.09	-1.13	-0.964
144.5	-1.19	-0.349	-0.845	-0.807	-0.799	-1.05	-0.907	-0.706	-1.59	-1.14	-0.291	-1.25	-1.12	-0.937
145	-1.31	-0.318	-0.753	-0.903	-0.742	-1.01	-0.901	-0.667	-1.39	-1.15	-0.312	-1.23	-1.23	-0.935
145.5	-1.29	-0.444	-0.697	-0.854	-0.75	-1.08	-0.928	-0.568	-1.29	-1.21	-0.358	-1.38	-1.12	-0.819
146	-1.18	-0.368	-0.579	-0.929	-0.782	-1.04	-0.933	-0.621	-1.38	-1.29	-0.497	-1.51	-1.14	-0.688
146.5	-1.18	-0.345	-0.596	-0.891	-0.842	-0.98	-0.761	-0.71	-1.49	-1.32	-0.574	-1.75	-1.14	-0.73
147	-1.23	-0.363	-0.606	-0.816	-0.822	-0.898	-0.811	-0.743	-1.65	-1.35	-0.502	-1.76	-1.1	-0.767
147.5	-1.37	-0.314	-0.625	-0.695	-0.927	-0.973	-0.968	-0.72	-1.61	-1.09	-0.471	-1.52	-1.17	-1.01
148	-1.41	-0.331	-0.81	-0.658	-0.982	-1.03	-0.974	-0.649	-1.41	-0.957	-0.453	-1.48	-1.07	-0.977
148.5	-1.41	-0.397	-0.85	-0.684	-0.951	-0.989	-1.02	-0.653	-1.42	-0.92	-0.467	-1.16	-1.14	-0.946
149	-1.52	-0.362	-0.775	-0.813	-0.792	-1	-0.861	-0.711	-1.38	-0.991	-0.523	-0.955	-1.13	-1.03
149.5	-1.45	-0.603	-0.75	-0.955	-0.788	-0.946	-0.955	-0.797	-1.52	-0.946	-0.579	-0.957	-1.01	-0.989

## Sheet: Figure 8c, d, S6b
log10 power spectra of 14 patients, 0-10 s prior to loss of consciousness, used in Figs. 8c, 8d, S6b. Units: log10 (μV^2/Hz).
Frequency (Hz)	subj. 1	subj. 2	subj. 3	subj. 4	subj. 5	subj. 6	subj. 7	subj. 8	subj. 9	subj. 10	subj. 11	subj. 12	subj. 13	subj. 14
0.5	1.85	1.82	1.93	2.38	3.32	1.61	1.45	2.8	2.67	1.58	1.5	1.55	NaN	2.05
1	1.69	1.45	1.92	2.42	2.65	1.48	1.42	2.69	2.79	1.68	1.63	1.6	NaN	2.15
1.5	1.41	1.07	1.84	2.4	2.25	1.28	1.21	2.26	2.78	1.64	1.68	1.61	NaN	2.04
2	1.27	0.831	1.72	2.18	1.87	1.2	0.702	2.12	2.64	1.58	1.7	1.42	NaN	1.89
2.5	0.968	0.767	1.59	2.16	1.55	0.979	0.421	1.84	2.35	1.31	1.69	1.32	NaN	1.29
3	0.834	0.858	1.28	1.94	1.24	1.03	0.233	1.77	2.06	1.23	1.52	1.31	NaN	1.18
3.5	0.707	0.726	1.13	1.85	0.903	1.07	0.314	1.39	1.54	1.15	1.28	1.1	NaN	1.17
4	0.635	0.695	1.06	1.41	0.635	1.14	0.455	1.18	1.43	1.34	1.26	1.15	NaN	1.26
4.5	0.606	0.6	1.06	1.1	0.85	1.33	0.477	0.973	1.42	1.67	1.26	1	NaN	1.14
5	0.588	0.559	0.976	0.873	1.06	1.34	0.527	0.986	1.38	1.84	1.36	1.23	NaN	1.27
5.5	0.513	0.539	1.03	0.842	1.06	1.31	0.396	0.971	1.19	1.94	1.17	1.51	NaN	1.31
6	0.48	0.663	1.01	0.68	0.963	1.29	0.346	0.944	1.04	1.81	1.1	1.57	NaN	1.37
6.5	0.541	0.709	0.888	0.641	0.62	1.22	0.358	0.864	1.07	1.69	1.02	1.56	NaN	1.26
7	0.747	0.756	0.809	0.494	0.602	1.18	0.281	0.819	1.13	1.53	0.843	1.32	NaN	0.996
7.5	0.789	0.84	0.841	0.578	0.189	1.14	0.38	0.775	1.12	1.49	1.01	0.827	NaN	0.697
8	0.813	0.837	1.02	0.46	0.244	1.09	0.557	0.852	1.07	1.48	1.21	0.82	NaN	0.592
8.5	0.977	0.81	1.1	0.648	0.473	1.04	0.708	0.907	1.1	1.51	1.3	0.786	NaN	0.558
9	1.18	0.765	1.22	0.722	0.543	1.13	0.683	0.888	1.09	1.42	1.32	0.9	NaN	0.671
9.5	1.21	0.793	1.33	0.768	0.601	1.11	0.568	0.906	1.09	1.5	1.2	1.06	NaN	0.602
10	1.15	0.952	1.4	0.72	0.649	1.09	0.509	0.819	1.06	1.6	1.02	0.971	NaN	0.664
10.5	1.19	0.882	1.47	0.673	0.441	0.995	0.349	0.818	1.17	1.82	1.16	0.913	NaN	0.475
11	1.22	0.872	1.46	0.528	0.545	0.948	0.437	0.719	1.1	1.79	1.26	0.913	NaN	0.619
11.5	1.34	0.689	1.46	0.487	0.395	0.975	0.534	0.702	1	1.73	1.36	0.935	NaN	0.627
12	1.23	0.669	1.22	0.376	0.47	1.01	0.578	0.761	1.05	1.56	1.3	1.07	NaN	0.609
12.5	1.2	0.664	1.09	0.457	0.65	0.911	0.621	0.634	1.05	1.39	1.35	1.13	NaN	0.507
13	1.09	0.541	1.08	0.513	0.599	0.977	0.687	0.626	1.21	1.3	1.36	1.04	NaN	0.629
13.5	0.993	0.548	0.973	0.504	0.708	0.969	0.672	0.451	1.24	1.36	1.36	1.01	NaN	0.603
14	1.01	0.377	1.04	0.528	0.569	0.924	0.665	0.297	1.11	1.35	1.21	0.901	NaN	0.597
14.5	0.95	0.285	1	0.554	0.455	1.09	0.578	0.297	0.97	1.38	1.16	0.955	NaN	0.61
15	0.806	0.478	0.885	0.565	-0.116	1.27	0.562	0.314	0.836	1.42	1.09	0.796	NaN	0.646
15.5	0.842	0.438	0.739	0.424	0.206	1.26	0.551	0.23	0.731	1.28	1.03	0.812	NaN	0.484
16	0.85	0.463	0.66	0.3	0.408	1.13	0.59	0.253	0.653	1.24	0.944	0.717	NaN	0.365
16.5	0.749	0.273	0.396	0.136	0.626	0.893	0.576	0.28	0.486	1.13	0.909	0.709	NaN	0.209
17	0.584	0.291	0.381	0.0536	0.602	0.713	0.609	0.283	0.341	1.02	0.861	0.709	NaN	0.12
17.5	0.379	0.191	0.239	0.0304	0.548	0.547	0.373	0.294	0.359	0.871	0.776	0.654	NaN	0.263
18	0.414	0.147	0.231	-0.0461	0.224	0.54	0.546	0.2	0.492	0.722	0.684	0.599	NaN	0.147
18.5	0.396	0.211	0.367	-0.0954	0.48	0.538	0.531	0.23	0.478	0.666	0.682	0.533	NaN	0.153
19	0.315	0.277	0.325	-0.107	0.412	0.602	0.384	0.198	0.433	0.678	0.79	0.506	NaN	0.111
19.5	0.234	0.272	0.376	-0.206	0.337	0.665	0.314	0.0889	0.336	0.843	0.687	0.453	NaN	0.0529
20	0.147	0.128	0.448	-0.116	0.0936	0.656	0.264	0.0176	0.3	0.873	0.663	0.307	NaN	0.0513
20.5	0.212	0.104	0.348	-0.0528	0.34	0.679	0.151	-0.213	0.148	0.785	0.587	0.109	NaN	-0.0348
21	0.23	0.0487	0.422	-0.132	0.438	0.526	0.199	-0.314	0.247	0.71	0.372	0.0356	NaN	-0.102
21.5	0.12	0.0654	0.25	-0.231	0.373	0.55	0.304	-0.218	0.139	0.596	0.491	0.0311	NaN	-0.0449
22	-0.0429	-0.0521	0.2	-0.202	0.248	0.47	0.244	-0.187	0.094	0.665	0.43	0.0077	NaN	-0.0253
22.5	-0.157	-0.0268	0.152	-0.282	0.175	0.476	0.195	-0.158	0.0706	0.53	0.332	-0.0805	NaN	0.0292
23	-0.138	-0.0556	-0.0874	-0.433	0.0992	0.309	0.092	-0.372	0.149	0.451	0.242	-0.00021	NaN	-0.0943
23.5	-0.182	-0.187	-0.164	-0.366	0.104	0.0986	0.0532	-0.242	0.106	0.432	0.139	-0.181	NaN	0.0281
24	-0.18	-0.187	-0.296	-0.457	0.0376	0.0382	-0.0572	-0.264	0.0213	0.3	0.0663	-0.267	NaN	0.0493
24.5	-0.181	-0.281	-0.455	-0.377	-0.0598	-0.0445	-0.234	-0.339	0.0271	0.29	0.258	-0.112	NaN	0.0723
25	-0.18	-0.245	-0.503	-0.559	-0.222	-0.083	-0.249	-0.428	-0.0766	0.138	0.247	-0.139	NaN	0.144
25.5	-0.0973	-0.174	-0.553	-0.677	-0.202	-0.0141	-0.432	-0.409	-0.136	0.159	0.156	-0.0404	NaN	0.0469
26	-0.0722	-0.111	-0.58	-0.718	-0.0904	-0.0469	-0.481	-0.501	-0.152	0.231	0.0741	-0.126	NaN	0.162
26.5	-0.205	-0.215	-0.682	-0.532	-0.00489	0.102	-0.457	-0.604	-0.033	0.18	-0.00606	-0.319	NaN	0.22
27	-0.314	-0.175	-0.666	-0.514	0.0898	0.0146	-0.55	-0.812	-0.0529	0.0912	0.0331	-0.509	NaN	0.329
27.5	-0.439	-0.171	-0.767	-0.352	0.00522	-0.0521	-0.467	-0.794	-0.14	0.136	0.0414	-0.48	NaN	0.338
28	-0.608	-0.136	-0.83	-0.432	0.00183	-0.0455	-0.457	-0.882	-0.266	-0.138	-0.0194	-0.492	NaN	0.276
28.5	-0.59	-0.144	-0.816	-0.482	-0.111	-0.139	-0.498	-0.835	-0.284	-0.174	-0.0721	-0.427	NaN	-0.0934
29	-0.684	-0.174	-0.874	-0.551	-0.0581	-0.127	-0.49	-0.913	-0.265	-0.0139	-0.168	-0.506	NaN	-0.0593
29.5	-0.745	-0.33	-0.756	-0.64	-0.203	-0.175	-0.468	-0.941	-0.292	-0.02	-0.297	-0.486	NaN	0.0326
30	-0.857	-0.324	-0.765	-0.653	-0.457	-0.198	-0.638	-0.981	-0.391	-0.121	-0.395	-0.533	NaN	0.0116
30.5	-1.04	-0.336	-0.789	-0.596	-0.554	-0.308	-0.726	-0.936	-0.469	-0.336	-0.422	-0.563	NaN	0.0154
31	-0.905	-0.148	-0.805	-0.682	-0.352	-0.475	-0.659	-1.02	-0.537	-0.239	-0.415	-0.62	NaN	-0.198
31.5	-0.903	-0.146	-0.752	-0.633	-0.113	-0.461	-0.645	-1.15	-0.757	-0.181	-0.47	-0.698	NaN	-0.0972
32	-0.958	-0.227	-0.787	-0.807	-0.0177	-0.57	-0.599	-1.46	-0.835	-0.171	-0.246	-0.568	NaN	-0.0687
32.5	-1.17	-0.346	-0.819	-0.698	-0.0585	-0.588	-0.68	-1.21	-0.694	-0.201	-0.234	-0.652	NaN	-0.126
33	-1.27	-0.383	-0.943	-0.78	-0.214	-0.637	-0.709	-1.17	-0.682	-0.245	-0.316	-0.86	NaN	-0.126
33.5	-0.98	-0.329	-1.25	-0.983	-0.208	-0.52	-0.835	-1.19	-0.699	-0.305	-0.333	-0.822	NaN	-0.148
34	-0.852	-0.407	-1.48	-0.945	-0.192	-0.421	-0.857	-1.28	-0.923	-0.538	-0.452	-0.949	NaN	-0.0272
34.5	-0.844	-0.358	-1.32	-0.929	-0.306	-0.523	-0.928	-1.16	-0.876	-0.425	-0.501	-0.948	NaN	-0.0159
35	-1.17	-0.308	-1.09	-0.962	-0.13	-0.633	-0.801	-1.09	-0.965	-0.422	-0.538	-1.01	NaN	0.0637
35.5	-1.08	-0.291	-1.13	-0.851	-0.345	-0.662	-0.756	-1.3	-1.07	-0.504	-0.591	-0.968	NaN	0.161
36	-1.08	-0.321	-1.09	-0.911	-0.215	-0.589	-0.738	-1.3	-0.941	-0.807	-0.514	-0.978	NaN	0.147
36.5	-0.932	-0.48	-1.18	-0.955	-0.331	-0.645	-0.846	-1.32	-0.861	-0.9	-0.464	-1.07	NaN	0.0348
37	-0.901	-0.385	-1.27	-1	-0.334	-0.694	-0.815	-1.26	-0.829	-0.927	-0.585	-1.03	NaN	-0.154
37.5	-0.971	-0.265	-1.52	-1.09	-0.354	-0.728	-0.809	-1.29	-0.86	-0.76	-0.509	-0.902	NaN	-0.0343
38	-1.14	-0.262	-1.4	-0.912	-0.654	-0.619	-0.813	-1.26	-0.844	-0.781	-0.585	-0.888	NaN	0.0446
38.5	-1.27	-0.282	-1.42	-0.904	-0.675	-0.58	-0.766	-1.3	-0.827	-0.722	-0.554	-1.01	NaN	0.0261
39	-1.29	-0.466	-1.33	-0.757	-0.744	-0.717	-0.786	-1.34	-0.956	-0.763	-0.543	-1.16	NaN	-0.00904
39.5	-1.31	-0.281	-1.35	-0.922	-0.419	-0.743	-0.81	-1.23	-1.22	-0.708	-0.636	-1.22	NaN	-0.0857
40	-1.36	-0.247	-1.48	-0.966	-0.378	-0.775	-0.941	-1.38	-1.16	-0.774	-0.702	-1.17	NaN	-0.12
40.5	-1.32	-0.243	-1.35	-1.2	-0.262	-0.713	-0.867	-1.53	-1.3	-0.879	-0.723	-1.14	NaN	-0.00957
41	-1.38	-0.372	-1.38	-1.26	-0.348	-0.69	-0.924	-1.64	-1.26	-0.792	-0.692	-1.07	NaN	-0.0768
41.5	-1.46	-0.328	-1.5	-1.26	-0.436	-0.544	-0.898	-1.56	-1.29	-0.873	-0.778	-1.05	NaN	-0.0878
42	-1.66	-0.344	-1.62	-1.22	-0.765	-0.592	-0.94	-1.61	-1.26	-0.899	-0.826	-0.992	NaN	0.105
42.5	-1.64	-0.439	-1.48	-1.12	-0.881	-0.716	-0.978	-1.55	-1.23	-0.883	-0.764	-0.989	NaN	0.125
43	-1.5	-0.556	-1.52	-1.14	-0.565	-0.677	-0.91	-1.54	-1.4	-0.908	-0.83	-1.1	NaN	0.0958
43.5	-1.3	-0.456	-1.75	-1.23	-0.433	-0.736	-0.894	-1.74	-1.54	-0.897	-0.948	-1.17	NaN	0.0819
44	-1.41	-0.427	-1.55	-1.12	-0.336	-0.809	-0.878	-2.07	-1.46	-0.925	-0.823	-1.23	NaN	0.0585
44.5	-1.59	-0.357	-1.45	-1.05	-0.313	-0.873	-1.07	-1.74	-1.36	-0.968	-0.754	-1.16	NaN	-0.016
45	-1.65	-0.414	-1.56	-1.06	-0.347	-0.859	-1.24	-1.61	-1.19	-1	-0.741	-1.2	NaN	-0.0279
45.5	-1.7	-0.407	-1.69	-1.16	-0.571	-0.83	-1.18	-1.66	-1.24	-1.03	-0.798	-1.38	NaN	-0.132
46	-1.61	-0.416	-1.58	-1.09	-0.208	-0.932	-1.16	-1.75	-1.37	-1.11	-0.797	-1.46	NaN	-0.14
46.5	-1.59	-0.422	-1.48	-1	-0.138	-0.793	-1.29	-1.78	-1.34	-1.22	-0.863	-1.36	NaN	-0.151
47	-1.59	-0.598	-1.47	-1.04	-0.103	-0.842	-1.26	-1.69	-1.33	-1.25	-0.823	-1.28	NaN	-0.179
47.5	-1.62	-0.519	-1.55	-1.06	-0.129	-0.851	-1.33	-1.55	-1.36	-1.12	-0.763	-1.24	NaN	-0.187
48	-1.51	-0.399	-1.52	-1.22	0.0125	-0.945	-1.24	-1.57	-1.4	-1.28	-0.669	-1.26	NaN	-0.159
48.5	-1.56	-0.302	-1.62	-1.07	0.201	-0.902	-1.25	-1.64	-1.28	-1.54	-0.585	-1.3	NaN	-0.0882
49	-1.61	-0.279	-1.63	-1.1	0.169	-0.926	-1.08	-1.89	-1.31	-1.59	-0.603	-1.27	NaN	-0.155
49.5	-1.76	-0.385	-1.63	-1.2	0.15	-1.11	-1.03	-1.94	-1.39	-1.32	-0.643	-1.29	NaN	-0.273
50	-1.85	-0.379	-1.56	-1.27	0.0143	-1.05	-0.993	-1.92	-1.4	-1.28	-0.685	-1.32	NaN	-0.316
50.5	-1.91	-0.481	-1.54	-1.29	-0.16	-1.04	-0.949	-1.73	-1.49	-1.24	-0.797	-1.36	NaN	-0.343
51	-1.71	-0.678	-1.64	-1.36	-0.114	-0.99	-1.04	-1.76	-1.48	-1.28	-0.779	-1.59	NaN	-0.321
51.5	-1.72	-0.735	-1.62	-1.29	-0.18	-1.06	-1.1	-1.7	-1.53	-1.39	-0.913	-1.64	NaN	-0.12
52	-1.86	-0.709	-1.72	-1.36	-0.262	-0.984	-1.31	-1.8	-1.38	-1.63	-0.911	-1.55	NaN	-0.119
52.5	-1.93	-0.514	-1.75	-1.27	-0.469	-0.903	-1.42	-2.03	-1.4	-1.65	-0.748	-1.56	NaN	-0.00857
53	-2.04	-0.482	-1.69	-1.37	-0.466	-0.979	-1.37	-2.14	-1.55	-1.63	-0.646	-1.54	NaN	0.112
53.5	-2.04	-0.395	-1.61	-1.56	-0.396	-0.902	-1.21	-2.19	-1.42	-1.52	-0.595	-1.43	NaN	0.0931
54	-2.09	-0.442	-1.67	-1.45	-0.365	-0.89	-1.21	-2.27	-1.36	-1.41	-0.503	-1.45	NaN	0.0391
54.5	-1.97	-0.297	-1.79	-1.48	-0.29	-0.929	-1.26	-2.37	-1.48	-1.49	-0.563	-1.44	NaN	-0.108
55	-1.82	-0.271	-1.94	-1.5	-0.184	-0.977	-1.27	-2.16	-1.64	-1.63	-0.644	-1.52	NaN	-0.158
55.5	-1.93	-0.335	-1.83	-1.44	-0.262	-0.944	-1.34	-2.17	-1.55	-1.54	-0.611	-1.5	NaN	-0.146
56	-2.09	-0.365	-1.7	-1.47	-0.356	-0.912	-1.23	-2.21	-1.43	-1.44	-0.531	-1.48	NaN	-0.0132
56.5	-2.06	-0.382	-1.64	-1.44	-0.381	-0.941	-1.18	-2.37	-1.47	-1.52	-0.596	-1.44	NaN	0.0599
57	-2.07	-0.394	-1.71	-1.46	-0.473	-0.977	-1.26	-2.25	-1.58	-1.68	-0.681	-1.5	NaN	0.0843
57.5	-2.01	-0.378	-1.83	-1.44	-0.418	-0.962	-1.29	-2.2	-1.57	-1.62	-0.654	-1.54	NaN	0.0411
58	-1.91	-0.372	-1.91	-1.44	-0.303	-0.943	-1.3	-2.22	-1.52	-1.51	-0.572	-1.58	NaN	-0.0355
58.5	-1.99	-0.371	-1.83	-1.43	-0.293	-0.961	-1.27	-2.35	-1.55	-1.53	-0.616	-1.54	NaN	-0.0953
59	-2.07	-0.411	-1.74	-1.43	-0.285	-0.984	-1.16	-2.21	-1.64	-1.66	-0.702	-1.52	NaN	-0.142
59.5	-2.04	-0.423	-1.73	-1.43	-0.302	-0.979	-1.18	-2.24	-1.64	-1.72	-0.722	-1.49	NaN	-0.107
60	-2.06	-0.422	-1.77	-1.42	-0.385	-0.972	-1.21	-2.3	-1.57	-1.65	-0.673	-1.51	NaN	-0.0791
60.5	-2.07	-0.372	-1.85	-1.42	-0.41	-0.982	-1.23	-2.33	-1.59	-1.62	-0.706	-1.54	NaN	0.00389
61	-2.05	-0.374	-1.86	-1.41	-0.39	-0.997	-1.27	-2.35	-1.7	-1.69	-0.742	-1.63	NaN	-0.00508
61.5	-1.99	-0.392	-1.87	-1.41	-0.379	-0.999	-1.28	-2.28	-1.7	-1.7	-0.71	-1.68	NaN	-0.0138
62	-2.03	-0.466	-1.81	-1.4	-0.341	-0.995	-1.24	-2.13	-1.68	-1.65	-0.671	-1.67	NaN	-0.144
62.5	-2.08	-0.456	-1.83	-1.41	-0.327	-1	-1.22	-2.33	-1.69	-1.78	-0.733	-1.57	NaN	-0.14
63	-2.14	-0.426	-1.79	-1.39	-0.349	-1.02	-1.14	-2.48	-1.71	-1.98	-0.822	-1.51	NaN	-0.166
63.5	-2.16	-0.357	-1.87	-1.41	-0.364	-1.01	-1.13	-2.33	-1.79	-1.79	-0.886	-1.51	NaN	-0.0472
64	-2	-0.39	-1.87	-1.35	-0.372	-1.03	-1.15	-2.4	-1.77	-1.66	-0.87	-1.62	NaN	-0.111
64.5	-2.04	-0.439	-1.99	-1.47	-0.391	-1.03	-1.25	-2.29	-1.76	-1.77	-0.795	-1.78	NaN	-0.101
65	-2.12	-0.534	-1.85	-1.25	-0.306	-1.02	-1.3	-2.12	-1.87	-1.9	-0.769	-1.89	NaN	-0.232
65.5	-2.19	-0.46	-1.88	-1.47	-0.368	-1.05	-1.32	-2.37	-1.79	-1.98	-0.771	-1.74	NaN	-0.089
66	-2.13	-0.407	-1.79	-1.42	-0.448	-1.02	-1.2	-2.52	-1.83	-2.08	-0.776	-1.59	NaN	-0.113
66.5	-2	-0.352	-1.99	-1.36	-0.516	-0.972	-1.15	-2.35	-1.87	-1.84	-0.919	-1.5	NaN	-0.0507
67	-2.08	-0.43	-1.96	-1.45	-0.273	-1.11	-1.07	-2.42	-1.75	-1.65	-1.04	-1.54	NaN	-0.211
67.5	-1.98	-0.384	-1.9	-1.57	-0.287	-1.21	-1.04	-2.42	-1.65	-1.93	-0.84	-1.5	NaN	-0.272
68	-1.99	-0.422	-1.98	-1.68	-0.317	-1.25	-1.12	-2.36	-1.71	-1.99	-0.75	-1.68	NaN	-0.212
68.5	-2.07	-0.413	-1.69	-1.52	-0.71	-1.33	-1.19	-2.51	-1.79	-1.92	-0.59	-1.76	NaN	-0.302
69	-2.27	-0.574	-1.67	-1.47	-0.191	-1.24	-1.27	-2.39	-1.78	-2.05	-0.508	-1.77	NaN	-0.188
69.5	-2.27	-0.584	-1.89	-1.37	-0.0864	-1.12	-1.24	-2.32	-1.84	-2.38	-0.503	-1.9	NaN	-0.202
70	-2.19	-0.647	-1.97	-1.56	-0.0258	-1.1	-0.976	-2.29	-1.69	-2.1	-0.636	-1.67	NaN	-0.145
70.5	-2.16	-0.775	-1.97	-1.69	-0.118	-1.06	-1.03	-2.49	-1.73	-1.91	-0.756	-1.59	NaN	-0.198
71	-1.98	-0.573	-1.95	-1.57	-0.15	-1.23	-0.957	-2.4	-1.79	-1.95	-0.76	-1.58	NaN	-0.263
71.5	-1.98	-0.481	-2.02	-1.47	-0.151	-1.24	-1.12	-2.4	-1.76	-2.07	-0.814	-1.67	NaN	-0.26
72	-1.87	-0.446	-1.96	-1.5	0.0178	-1.44	-1.09	-2.27	-1.89	-2.24	-0.906	-1.61	NaN	-0.174
72.5	-1.87	-0.448	-1.87	-1.59	-0.0233	-1.31	-1.09	-2.29	-1.81	-2.24	-0.899	-1.8	NaN	-0.204
73	-1.89	-0.462	-1.72	-1.82	-0.175	-1.25	-1.15	-2.31	-1.74	-2	-0.947	-1.88	NaN	-0.322
73.5	-1.83	-0.346	-1.72	-1.68	-0.33	-1.25	-1.12	-2.28	-1.79	-2.12	-1.03	-1.84	NaN	-0.282
74	-1.85	-0.196	-1.74	-1.69	-0.323	-1.25	-1.14	-2.5	-1.84	-2.2	-0.77	-1.76	NaN	-0.246
74.5	-1.96	-0.243	-1.81	-1.73	-0.36	-1.21	-1.22	-2.75	-1.88	-2.01	-0.762	-1.89	NaN	-0.165
75	-2.13	-0.286	-1.82	-1.6	-0.434	-1.24	-1.32	-2.9	-1.88	-2	-0.721	-1.87	NaN	-0.117
75.5	-2.26	-0.368	-2.01	-1.49	-0.53	-1.23	-1.35	-2.64	-2.04	-1.88	-0.765	-1.97	NaN	-0.0865
76	-2.27	-0.442	-1.85	-1.3	-0.479	-1.29	-1.3	-2.34	-2.26	-1.97	-0.844	-1.78	NaN	0.123
76.5	-1.96	-0.356	-1.92	-1.28	-0.433	-1.34	-1.22	-2.35	-1.99	-2.04	-0.796	-1.77	NaN	0.0359
77	-2.07	-0.274	-1.95	-1.38	-0.407	-1.16	-1.26	-2.37	-2.02	-2.05	-0.842	-1.79	NaN	0.0748
77.5	-2.26	-0.368	-1.91	-1.4	-0.497	-1.07	-1.34	-2.36	-2.18	-2.03	-0.952	-1.84	NaN	-0.0304
78	-2.21	-0.238	-1.92	-1.38	-0.764	-0.987	-1.34	-2.49	-2.25	-2.07	-0.621	-1.86	NaN	-0.059
78.5	-2.15	-0.179	-1.91	-1.3	-0.662	-1.03	-1.17	-2.43	-1.96	-2.06	-0.505	-1.9	NaN	-0.0617
79	-2.24	-0.179	-1.99	-1.25	-0.407	-1.09	-1.11	-2.28	-1.96	-2.18	-0.588	-1.84	NaN	-0.0825
79.5	-2.29	-0.237	-2.02	-1.31	-0.312	-0.957	-1.19	-2.32	-1.86	-2.2	-0.584	-1.7	NaN	-0.166
80	-2.4	-0.55	-1.96	-1.41	-0.192	-1.08	-1.21	-2.44	-1.88	-2.32	-0.708	-1.58	NaN	-0.294
80.5	-2.2	-0.731	-1.91	-1.24	-0.214	-1.29	-1.27	-2.72	-1.69	-2.27	-0.648	-1.61	NaN	-0.37
81	-2.04	-0.708	-1.81	-1.15	-0.351	-1.26	-1.3	-2.65	-1.75	-2.23	-0.702	-1.8	NaN	-0.407
81.5	-2.06	-0.715	-1.9	-1.34	-0.478	-1.44	-1.3	-2.54	-2.12	-2.23	-0.618	-1.89	NaN	-0.353
82	-2.24	-0.729	-1.82	-1.44	-0.382	-1.36	-1.42	-2.38	-2.04	-2.32	-0.618	-1.88	NaN	-0.194
82.5	-2.2	-0.644	-1.85	-1.35	-0.42	-1.32	-1.47	-2.34	-1.93	-2.37	-0.63	-2	NaN	-0.162
83	-2.1	-0.639	-1.95	-1.23	-0.482	-1.34	-1.5	-2.72	-1.94	-2.3	-0.747	-1.99	NaN	-0.158
83.5	-2.13	-0.547	-2.11	-1.21	-0.808	-1.34	-1.42	-2.43	-2.13	-2.14	-0.82	-2	NaN	-0.135
84	-2.03	-0.398	-2.02	-1.1	-0.4	-1.25	-1.45	-2.37	-2.04	-2.13	-0.685	-1.88	NaN	-0.0905
84.5	-1.99	-0.338	-2.13	-1.15	-0.324	-1.15	-1.28	-2.53	-2	-2.11	-0.57	-1.92	NaN	-0.184
85	-1.99	-0.365	-2.11	-1.2	-0.307	-1.12	-1.31	-2.71	-2.04	-2.27	-0.527	-1.81	NaN	-0.522
85.5	-2.13	-0.483	-2.02	-1.31	-0.264	-1.18	-1.27	-2.84	-2.04	-2.19	-0.575	-1.91	NaN	-0.494
86	-2.25	-0.539	-1.96	-1.32	-0.274	-1.26	-1.43	-2.86	-2.03	-2.19	-0.537	-1.86	NaN	-0.408
86.5	-2.1	-0.636	-1.97	-1.55	-0.343	-1.26	-1.42	-2.45	-2.19	-2.33	-0.514	-1.95	NaN	-0.335
87	-2.01	-0.604	-1.87	-1.45	-0.494	-1.42	-1.33	-2.46	-2.24	-2.2	-0.496	-1.96	NaN	-0.295
87.5	-1.97	-0.531	-1.75	-1.6	-0.188	-1.36	-1.34	-2.41	-2.16	-2.05	-0.593	-2.04	NaN	-0.217
88	-1.97	-0.558	-1.88	-1.45	-0.1	-1.22	-1.37	-2.55	-1.94	-2.13	-0.635	-1.99	NaN	-0.236
88.5	-1.95	-0.444	-2	-1.44	-0.0347	-1.29	-1.34	-2.39	-1.86	-2.12	-0.538	-1.97	NaN	-0.213
89	-1.7	-0.499	-1.97	-1.61	-0.165	-1.16	-1.31	-2.48	-1.9	-2.23	-0.614	-1.96	NaN	-0.257
89.5	-1.81	-0.376	-2.01	-1.64	-0.286	-1.24	-1.28	-2.68	-1.95	-2.29	-0.656	-1.93	NaN	-0.267
90	-2.1	-0.368	-1.97	-1.56	-0.286	-1.26	-1.34	-2.78	-1.95	-2.14	-0.743	-1.8	NaN	-0.124
90.5	-2.15	-0.306	-1.96	-1.51	-0.308	-1.38	-1.34	-2.64	-2.15	-2.13	-0.741	-1.81	NaN	-0.105
91	-2.04	-0.274	-1.84	-1.62	-0.378	-1.26	-1.41	-2.56	-2.22	-2.36	-0.708	-1.93	NaN	-0.125
91.5	-2.07	-0.418	-1.87	-1.59	-0.244	-1.38	-1.33	-2.65	-2.06	-2.4	-0.623	-1.78	NaN	-0.254
92	-2.11	-0.473	-1.88	-1.62	-0.131	-1.28	-1.24	-2.54	-2.05	-2.18	-0.673	-1.85	NaN	-0.517
92.5	-2.32	-0.487	-1.9	-1.66	-0.0928	-1.16	-1.29	-2.47	-1.96	-2.1	-0.782	-1.85	NaN	-0.195
93	-2.43	-0.414	-1.88	-1.69	-0.243	-1.17	-1.4	-2.34	-1.73	-2.17	-0.823	-2.05	NaN	-0.158
93.5	-2.06	-0.39	-1.83	-1.72	-0.359	-1.36	-1.27	-2.51	-1.79	-2.26	-0.848	-2.02	NaN	-0.106
94	-2.07	-0.402	-1.88	-1.55	-0.56	-1.38	-1.15	-2.56	-2.15	-2.4	-0.746	-2.03	NaN	-0.133
94.5	-2.14	-0.461	-2.28	-1.54	-0.746	-1.27	-1.12	-2.8	-2.49	-2.52	-0.654	-2.05	NaN	-0.346
95	-2.19	-0.469	-2.26	-1.6	-0.498	-1.24	-1.18	-2.75	-2.3	-2.37	-0.635	-2.05	NaN	-0.336
95.5	-2.1	-0.36	-1.97	-1.54	-0.339	-1.23	-1.24	-2.54	-2.11	-2.26	-0.638	-2.08	NaN	-0.209
96	-2.15	-0.315	-1.8	-1.35	-0.168	-1.31	-1.25	-2.28	-2.1	-2.66	-0.67	-2.03	NaN	-0.121
96.5	-2.05	-0.472	-1.88	-1.38	-0.2	-1.45	-1.11	-2.42	-2.35	-2.66	-0.784	-1.94	NaN	-0.0517
97	-1.99	-0.475	-1.92	-1.66	-0.235	-1.36	-1.23	-2.52	-2.47	-2.4	-0.639	-1.98	NaN	-0.0787
97.5	-2.11	-0.455	-2.09	-1.59	-0.43	-1.3	-1.02	-2.52	-2.37	-2.41	-0.603	-2.05	NaN	-0.356
98	-2.03	-0.494	-2.19	-1.41	-0.267	-1.49	-0.983	-2.45	-2.38	-2.46	-0.619	-1.85	NaN	-0.259
98.5	-2	-0.365	-2.18	-1.25	-0.28	-1.74	-0.908	-2.68	-2.23	-2.43	-0.738	-1.77	NaN	-0.414
99	-2.01	-0.378	-2.11	-1.2	-0.443	-1.31	-0.932	-2.73	-2.15	-2.45	-0.637	-1.82	NaN	-0.27
99.5	-1.85	-0.442	-1.86	-1.48	-0.617	-1.26	-1	-2.35	-2.05	-2.51	-0.616	-1.8	NaN	-0.233
100	-1.77	-0.497	-1.79	-1.1	-0.27	-1.37	-1.06	-2.32	-1.89	-2.33	-0.601	-1.92	NaN	-0.42
100.5	-1.87	-0.548	-1.98	-1.12	-0.073	-1.49	-1.16	-2.51	-1.95	-2.32	-0.72	-1.95	NaN	-0.474
101	-2.03	-0.557	-2.11	-1.28	0.0276	-1.42	-1.2	-2.63	-1.85	-2.22	-0.724	-2.09	NaN	-0.373
101.5	-1.92	-0.497	-2.18	-1.42	-0.0753	-1.4	-1.28	-2.57	-1.97	-2.3	-0.687	-2.12	NaN	-0.294
102	-1.86	-0.5	-2.22	-1.36	-0.331	-1.25	-1.35	-2.51	-1.88	-2.42	-0.694	-2.05	NaN	-0.167
102.5	-1.83	-0.42	-2.37	-1.4	-0.557	-1.19	-1.3	-2.57	-1.84	-2.42	-0.656	-2.17	NaN	-0.158
103	-1.86	-0.451	-2.14	-1.45	-0.529	-1.41	-1.17	-2.77	-2.21	-2.3	-0.524	-1.95	NaN	-0.235
103.5	-1.95	-0.503	-1.81	-1.59	-0.462	-1.52	-1.23	-2.84	-2.24	-2.13	-0.522	-1.97	NaN	-0.258
104	-2.06	-0.684	-1.88	-1.66	-0.501	-1.54	-1.25	-2.44	-2.19	-2.26	-0.526	-2.02	NaN	-0.297
104.5	-2.22	-0.546	-1.83	-1.58	-0.549	-1.38	-1.2	-2.5	-2.24	-2.36	-0.664	-2.09	NaN	-0.269
105	-2.13	-0.461	-1.82	-1.29	-0.6	-1.37	-1.12	-2.5	-2.14	-2.3	-0.659	-2.03	NaN	-0.273
105.5	-1.99	-0.442	-1.77	-1.35	-0.442	-1.3	-1.13	-2.61	-2.1	-2.44	-0.614	-2.06	NaN	-0.224
106	-1.92	-0.546	-2	-1.32	-0.216	-1.25	-1.13	-2.48	-2.08	-2.37	-0.502	-1.98	NaN	-0.266
106.5	-1.99	-0.647	-2.13	-1.42	-0.137	-1.23	-1.15	-2.49	-2.13	-2.44	-0.538	-1.98	NaN	-0.31
107	-2.17	-0.696	-2.12	-1.34	-0.0865	-1.23	-1.17	-2.78	-1.95	-2.43	-0.7	-1.89	NaN	-0.3
107.5	-2.13	-0.638	-1.92	-1.28	-0.483	-1.25	-1.28	-2.52	-1.93	-2.42	-0.711	-2.03	NaN	-0.274
108	-2.29	-0.534	-1.77	-1.31	-0.391	-1.21	-1.31	-2.29	-1.95	-2.5	-0.608	-2.24	NaN	-0.315
108.5	-2.42	-0.529	-1.81	-1.44	-0.512	-1.18	-1.39	-2.46	-2.07	-2.4	-0.419	-2.29	NaN	-0.43
109	-2.37	-0.491	-1.95	-1.53	-0.192	-1.12	-1.41	-2.51	-2.17	-2.47	-0.422	-2.23	NaN	-0.508
109.5	-2.16	-0.47	-2.11	-1.47	-0.203	-1.11	-1.43	-2.55	-2.22	-2.36	-0.473	-2.15	NaN	-0.461
110	-2.06	-0.45	-1.97	-1.52	-0.219	-1.07	-1.35	-2.73	-2.17	-2.39	-0.351	-2.08	NaN	-0.315
110.5	-1.89	-0.372	-2.02	-1.55	-0.403	-1.21	-1.32	-2.68	-2.17	-2.35	-0.497	-1.94	NaN	-0.265
111	-1.86	-0.451	-2.04	-1.58	-0.643	-1.42	-1.34	-2.53	-2.21	-2.34	-0.501	-2.05	NaN	-0.33
111.5	-1.75	-0.5	-2.06	-1.75	-0.687	-1.32	-1.42	-2.54	-2.46	-2.29	-0.59	-2.14	NaN	-0.351
112	-1.76	-0.49	-2.07	-1.73	-0.573	-1.21	-1.26	-2.55	-2.15	-2.39	-0.557	-1.99	NaN	-0.324
112.5	-1.85	-0.544	-2.02	-1.72	-0.643	-1.15	-1.17	-2.45	-2.23	-2.45	-0.54	-1.79	NaN	-0.218
113	-1.84	-0.472	-1.98	-1.64	-0.408	-1.29	-1.16	-2.65	-2.43	-2.37	-0.587	-1.85	NaN	-0.236
113.5	-1.94	-0.543	-2.03	-1.55	-0.281	-1.39	-1.23	-2.58	-2.8	-2.4	-0.625	-1.86	NaN	-0.257
114	-2.05	-0.447	-1.97	-1.62	-0.144	-1.42	-1.3	-2.71	-2.63	-2.32	-0.658	-1.97	NaN	-0.28
114.5	-2.02	-0.333	-1.94	-1.65	-0.28	-1.24	-1.2	-2.9	-2.18	-2.42	-0.63	-2.06	NaN	-0.303
115	-2.02	-0.438	-2.04	-1.82	-0.441	-1.26	-1.15	-2.55	-2.25	-2.32	-0.647	-2.19	NaN	-0.376
115.5	-2.04	-0.458	-2.09	-1.74	-0.352	-1.36	-1.24	-2.65	-2.47	-2.45	-0.7	-2.12	NaN	-0.335
116	-1.97	-0.512	-1.92	-1.59	-0.323	-1.44	-1.36	-2.69	-2.69	-2.52	-0.653	-1.92	NaN	-0.311
116.5	-2	-0.536	-1.95	-1.58	-0.328	-1.39	-1.23	-2.79	-2.58	-2.53	-0.566	-1.87	NaN	-0.269
117	-1.9	-0.474	-1.97	-1.58	-0.337	-1.31	-1.17	-2.75	-2.29	-2.42	-0.581	-1.88	NaN	-0.288
117.5	-1.95	-0.493	-2.09	-1.56	-0.435	-1.31	-1.21	-2.66	-2.29	-2.4	-0.651	-2.02	NaN	-0.314
118	-2.04	-0.522	-2.03	-1.59	-0.412	-1.34	-1.26	-2.68	-2.29	-2.42	-0.658	-2.1	NaN	-0.339
118.5	-2.04	-0.539	-2.01	-1.61	-0.374	-1.36	-1.27	-2.81	-2.38	-2.44	-0.653	-2.09	NaN	-0.371
119	-1.91	-0.56	-1.98	-1.62	-0.336	-1.4	-1.28	-2.82	-2.43	-2.53	-0.604	-2	NaN	-0.349
119.5	-1.89	-0.594	-2.03	-1.59	-0.369	-1.39	-1.29	-2.72	-2.36	-2.56	-0.561	-1.98	NaN	-0.36
120	-1.89	-0.585	-1.99	-1.51	-0.435	-1.39	-1.3	-2.66	-2.35	-2.52	-0.522	-2.01	NaN	-0.348
120.5	-1.92	-0.592	-2.08	-1.46	-0.43	-1.37	-1.3	-2.63	-2.32	-2.35	-0.577	-1.95	NaN	-0.342
121	-1.93	-0.611	-2.06	-1.47	-0.348	-1.35	-1.32	-2.69	-2.33	-2.35	-0.619	-2.04	NaN	-0.345
121.5	-1.96	-0.633	-2.03	-1.55	-0.393	-1.36	-1.29	-2.75	-2.33	-2.44	-0.635	-2	NaN	-0.393
122	-1.92	-0.669	-2.01	-1.52	-0.454	-1.37	-1.33	-2.68	-2.3	-2.49	-0.615	-2.03	NaN	-0.423
122.5	-1.85	-0.679	-1.98	-1.49	-0.485	-1.38	-1.37	-2.65	-2.28	-2.45	-0.554	-1.98	NaN	-0.453
123	-1.81	-0.713	-1.93	-1.41	-0.337	-1.38	-1.36	-2.66	-2.25	-2.4	-0.48	-2.01	NaN	-0.376
123.5	-1.99	-0.653	-1.95	-1.36	-0.386	-1.36	-1.34	-2.61	-2.25	-2.4	-0.489	-2.07	NaN	-0.292
124	-1.98	-0.603	-1.92	-1.44	-0.478	-1.36	-1.33	-2.65	-2.23	-2.33	-0.544	-2.08	NaN	-0.317
124.5	-1.98	-0.744	-1.98	-1.47	-0.496	-1.37	-1.33	-2.72	-2.3	-2.37	-0.573	-2.04	NaN	-0.415
125	-1.85	-0.755	-2.05	-1.56	-0.353	-1.35	-1.37	-2.45	-2.18	-2.36	-0.593	-1.9	NaN	-0.506
125.5	-1.65	-0.756	-1.95	-1.35	-0.348	-1.23	-1.46	-2.65	-2.19	-2.26	-0.573	-2.02	NaN	-0.412
126	-1.75	-0.875	-1.91	-1.39	-0.509	-1.3	-1.33	-2.53	-2.29	-2.35	-0.475	-2.14	NaN	-0.369
126.5	-2.03	-0.64	-1.85	-1.38	-0.585	-1.38	-1.3	-2.57	-2.11	-2.27	-0.507	-1.98	NaN	-0.249
127	-1.95	-0.67	-1.76	-1.25	-0.266	-1.46	-1.29	-2.75	-2.17	-2.4	-0.489	-1.99	NaN	-0.288
127.5	-1.88	-0.545	-1.96	-1.14	-0.269	-1.39	-1.27	-2.46	-2.13	-2.53	-0.508	-2.06	NaN	-0.356
128	-1.91	-0.512	-1.97	-1.02	-0.276	-1.47	-1.32	-2.24	-2	-2.33	-0.449	-2.33	NaN	-0.32
128.5	-1.86	-0.592	-2.06	-1.06	-0.302	-1.6	-1.37	-2.53	-1.95	-2.35	-0.38	-2.16	NaN	-0.271
129	-1.73	-0.802	-2.13	-1.19	-0.242	-1.42	-1.39	-2.66	-2.36	-2.23	-0.332	-2.09	NaN	-0.195
129.5	-1.85	-0.705	-2.07	-1.15	-0.357	-1.33	-1.36	-2.58	-2.27	-2.26	-0.402	-2.01	NaN	-0.342
130	-1.9	-0.72	-2.08	-1.2	-0.489	-1.29	-1.34	-2.94	-2.22	-2.34	-0.452	-2.11	NaN	-0.348
130.5	-1.87	-0.492	-2.07	-1.26	-0.405	-1.31	-1.31	-2.76	-2.27	-2.57	-0.479	-2.22	NaN	-0.425
131	-1.73	-0.373	-2.14	-1.43	-0.504	-1.38	-1.38	-2.64	-2.39	-2.4	-0.498	-2.24	NaN	-0.483
131.5	-1.91	-0.346	-1.91	-1.78	-0.616	-1.22	-1.51	-2.6	-2.4	-2.24	-0.573	-2.14	NaN	-0.58
132	-2	-0.496	-1.82	-1.51	-0.801	-1.23	-1.42	-2.68	-2.48	-2.29	-0.708	-2.15	NaN	-0.492
132.5	-2.33	-0.602	-1.92	-1.46	-0.703	-1.24	-1.32	-2.74	-2.41	-2.3	-0.779	-2.2	NaN	-0.435
133	-2.33	-0.686	-2.31	-1.5	-0.512	-1.34	-1.28	-2.43	-2.68	-2.31	-0.614	-2.31	NaN	-0.42
133.5	-2.14	-0.791	-2.41	-1.62	-0.589	-1.61	-1.29	-2.65	-2.22	-2.4	-0.522	-2.21	NaN	-0.457
134	-1.89	-0.77	-2.24	-1.6	-0.608	-1.43	-1.3	-2.83	-2.18	-2.39	-0.559	-1.93	NaN	-0.492
134.5	-1.85	-0.641	-2.24	-1.66	-0.531	-1.31	-1.34	-2.65	-2.1	-2.35	-0.567	-1.91	NaN	-0.359
135	-2.07	-0.707	-2.24	-1.64	-0.47	-1.31	-1.32	-2.64	-2.28	-2.38	-0.67	-2.06	NaN	-0.336
135.5	-1.94	-0.683	-2.14	-1.8	-0.582	-1.44	-1.31	-3.07	-2.45	-2.39	-0.668	-2.2	NaN	-0.369
136	-1.85	-0.717	-2.12	-1.87	-0.674	-1.55	-1.31	-2.85	-2.34	-2.49	-0.725	-2.07	NaN	-0.253
136.5	-1.75	-0.744	-2.01	-1.8	-0.439	-1.65	-1.38	-2.63	-2.29	-2.85	-0.732	-2.18	NaN	-0.272
137	-1.86	-0.594	-1.97	-1.69	-0.386	-1.7	-1.34	-2.78	-2.16	-2.86	-0.753	-2.16	NaN	-0.477
137.5	-1.99	-0.711	-1.97	-1.75	-0.432	-1.75	-1.34	-2.81	-2.25	-2.47	-0.758	-2.08	NaN	-0.576
138	-1.94	-0.761	-2.14	-1.49	-0.426	-1.67	-1.26	-2.5	-2.19	-2.61	-0.678	-2.21	NaN	-0.608
138.5	-1.92	-0.789	-2.06	-1.58	-0.15	-1.42	-1.38	-2.43	-2.31	-2.85	-0.553	-2.4	NaN	-0.58
139	-1.83	-0.752	-2.05	-1.63	-0.0931	-1.4	-1.38	-2.48	-2.38	-2.9	-0.552	-2.36	NaN	-0.565
139.5	-1.71	-0.662	-1.98	-1.82	-0.253	-1.49	-1.49	-2.75	-2.38	-2.67	-0.399	-2.16	NaN	-0.567
140	-1.61	-0.607	-2.09	-1.62	-0.363	-1.47	-1.73	-2.54	-2.2	-2.61	-0.4	-2.09	NaN	-0.507
140.5	-1.57	-0.596	-2.11	-1.41	-0.618	-1.39	-1.72	-2.65	-2.14	-2.51	-0.222	-2.2	NaN	-0.441
141	-1.9	-0.577	-2.05	-1.21	-0.546	-1.48	-1.6	-3	-2	-2.52	-0.339	-2.34	NaN	-0.465
141.5	-1.98	-0.547	-2.05	-1.18	-0.547	-1.45	-1.46	-2.87	-2	-2.43	-0.434	-2.23	NaN	-0.45
142	-2	-0.421	-2.18	-1.28	-0.619	-1.35	-1.35	-2.67	-2.13	-2.41	-0.539	-2.21	NaN	-0.43
142.5	-1.9	-0.459	-2.12	-1.19	-0.543	-1.17	-1.47	-2.69	-2.25	-2.39	-0.532	-2.28	NaN	-0.447
143	-1.91	-0.591	-2.29	-1.35	-0.416	-1.14	-1.52	-2.63	-2.41	-2.31	-0.506	-2.27	NaN	-0.556
143.5	-2.03	-0.611	-2.26	-1.32	-0.407	-1.35	-1.52	-2.49	-2.46	-2.44	-0.494	-2.17	NaN	-0.585
144	-1.96	-0.642	-2.16	-1.39	-0.508	-1.52	-1.34	-2.68	-2.64	-2.51	-0.568	-2.14	NaN	-0.53
144.5	-1.91	-0.748	-2.08	-1.48	-0.623	-1.51	-1.36	-2.63	-2.3	-2.44	-0.57	-2.19	NaN	-0.495
145	-1.88	-0.645	-2.14	-1.4	-0.369	-1.45	-1.48	-2.33	-2.23	-2.58	-0.601	-2.3	NaN	-0.46
145.5	-1.93	-0.541	-2.18	-1.31	-0.346	-1.58	-1.53	-2.32	-2.19	-2.67	-0.57	-2.43	NaN	-0.568
146	-1.97	-0.579	-2.04	-1.14	-0.114	-1.54	-1.4	-2.37	-2.51	-2.57	-0.603	-2.37	NaN	-0.693
146.5	-1.79	-0.859	-1.98	-1.14	0.00409	-1.46	-1.24	-2.48	-2.46	-2.7	-0.758	-2.39	NaN	-0.693
147	-1.8	-0.912	-2.1	-1.2	0.0366	-1.36	-1.14	-2.5	-2.34	-2.72	-0.651	-2.23	NaN	-0.789
147.5	-1.75	-0.779	-2.07	-0.996	-0.0378	-1.41	-1.19	-2.47	-2.49	-2.36	-0.633	-2.31	NaN	-0.764
148	-1.79	-0.603	-2.05	-0.935	-0.293	-1.5	-1.16	-2.66	-2.4	-2.41	-0.717	-2.39	NaN	-0.753
148.5	-1.96	-0.659	-1.88	-0.847	-0.343	-1.54	-1.26	-2.52	-2.37	-2.59	-0.714	-2.56	NaN	-0.681
149	-1.92	-0.62	-1.89	-0.867	-0.459	-1.6	-1.34	-2.31	-2.44	-2.73	-0.651	-2.3	NaN	-0.56
149.5	-1.9	-0.701	-1.91	-0.869	-0.329	-1.54	-1.37	-2.47	-2.51	-2.49	-0.636	-2.18	NaN	-0.583

## Sheet: Figure 8e, f
		Estimated tau (ms)															Estimated tau (fold change)															Estimated effect-site concentratino of propofol (um)
Time (rescaled)		subj. 1	subj. 2	subj. 3	subj. 4	subj. 5	subj. 6	subj. 7	subj. 8	subj. 9	subj. 10	subj. 11	subj. 12	subj. 13	subj. 14		subj. 1	subj. 2	subj. 3	subj. 4	subj. 5	subj. 6	subj. 7	subj. 8	subj. 9	subj. 10	subj. 11	subj. 12	subj. 13	subj. 14		subj. 1	subj. 2	subj. 3	subj. 4	subj. 5	subj. 6	subj. 7	subj. 8	subj. 9	subj. 10	subj. 11	subj. 12	subj. 13	subj. 14
-0.5		13.6	32.1	15	22	25.7		44.4	24.8	20.5	27.6	14.1	24.6	21.9	24.9		0.688	1.62	0.756	1.11	1.3		2.25	1.26	1.04	1.4	0.713	1.24	1.11	1.26		0	0	0	0	0	0	0	0	0	0	0	0	0	0
-0.48995			18.6	27.1	28.2	20		25.5	27.8	18	19.9	17	27.4	16	19.3			0.94	1.37	1.43	1.01		1.29	1.41	0.911	1	0.86	1.39	0.809	0.976		0	0	0	0	0	0	0	0	0	0	0	0	0	0
-0.479899		15.8	18.6	23.8	28.2	20	18	19.1	18.5	18	21.2	17	25.7	16	23.1		0.799	0.94	1.2	1.43	1.01	0.912	0.967	0.934	0.911	1.07	0.86	1.3	0.809	1.17		0	0	0	0	0	0	0	0	0	0	0	0	0	0
-0.469849			18	8.14	23	20	15.2	23.7	22.8	18	17.7	17	20.9	16	20			0.911	0.412	1.17	1.01	0.769	1.2	1.15	0.911	0.894	0.86	1.06	0.809	1.01		0	0	0	0	0	0	0	0	0	0	0	0	0	0
-0.459799			18	11.1	19.1	20	17.5	22.8	22.7	18	17.5	17	23.4	16	21			0.911	0.562	0.965	1.01	0.887	1.15	1.15	0.911	0.888	0.86	1.18	0.809	1.06		0	0	0	0	0	0	0	0	0	0	0	0	0	0
-0.449749		16.7	18	18	18.8	20	15.9	16	26.3	18	44.2	17	23.6	16	21.5		0.843	0.911	0.912	0.951	1.01	0.806	0.809	1.33	0.911	2.24	0.86	1.19	0.809	1.09		0	0	0	0	0	0	0	0	0	0	0	0	0	0
-0.439698		35.7	16	18.6	19	20	21.2	16	30	18	19.1	17.1	26.9	16	21		1.81	0.809	0.943	0.963	1.01	1.07	0.809	1.52	0.911	0.968	0.866	1.36	0.809	1.06		0	0	0	0	0	0	0	0	0	0	0	0	0	0
-0.429648		20.8	16	11.4	17	20	17.2	16	19.7	18	24.5	19.9	20.5	16	24.1		1.05	0.809	0.575	0.86	1.01	0.872	0.809	0.998	0.911	1.24	1	1.04	0.809	1.22		0	0	0	0	0	0	0	0	0	0	0	0	0	0
-0.419598		24.7	16	24.8	21.6	20	18.7	16	19.6	18	16.2	18.2	26.2	16	22		1.25	0.809	1.26	1.09	1.01	0.946	0.809	0.991	0.911	0.818	0.922	1.32	0.809	1.11		0	0	0	0	0	0	0	0	0	0	0	0	0	0
-0.409548		22.4	16	22.3	21.1	20	20	16	23	18	15.7	20.2	28.4	16	24.7		1.13	0.809	1.13	1.07	1.01	1.01	0.809	1.17	0.911	0.795	1.02	1.43	0.809	1.25		0	0	0	0	0	0	0	0	0	0	0	0	0	0
-0.399497		21.7	13.3	19.9	20.5	21	18.6	18.3	20.2	18	25.9	17.5	20	25	22		1.1	0.671	1.01	1.04	1.06	0.94	0.927	1.02	0.911	1.31	0.885	1.01	1.26	1.11		0	0	0	0	0	0	0	0	0	0	0	0	0	0
-0.389447			22.6	17.1	15.7	21	19.3	19.2	21.1	18	20.7	21.1	21	16	22			1.14	0.865	0.795	1.06	0.975	0.972	1.07	0.911	1.05	1.07	1.06	0.809	1.11		0	0	0	0	0	0	0	0	0	0	0	0	0	0
-0.379397		19	23	14.6	17	20	29.7	18.7	18.3	18	21.7	19.7	21.9	16	22		0.96	1.16	0.737	0.86	1.01	1.5	0.946	0.927	0.911	1.1	0.996	1.11	0.809	1.11		0	0	0	0	0	0	0	0	0	0	0	0	0	0
-0.369347		15.9	7.06	15.6	17	21	24.6	19.8	24	18	23.8	17.1	25.4	28.9	22		0.805	0.357	0.787	0.86	1.06	1.24	1	1.21	0.911	1.21	0.864	1.28	1.46	1.11		0	0	0	0	0	0	0	0	0	0	0	0	0	0
-0.359296			19	22.3	18.5	21	18.1	23.2	32.6	15.4	24.2	18.7	25.9	16	22			0.961	1.13	0.937	1.06	0.914	1.17	1.65	0.779	1.22	0.947	1.31	0.809	1.11		0	0	0	0	0	0	0	0	0	0	0	0	0	0
-0.349246		20.6	18.5	20.8	21.6	21	14	20.5	27.1	18	19.1	19.5	25.5	16	22		1.04	0.936	1.05	1.09	1.06	0.706	1.04	1.37	0.911	0.966	0.988	1.29	0.809	1.11		0	0	0	0	0	0	0	0	0	0	0	0	0	0
-0.339196		18.3	15.3	11.6	17.7	15	20.8	15.7	18	18	16.6	20.8	25.7	16	22		0.926	0.774	0.584	0.895	0.76	1.05	0.795	0.912	0.909	0.838	1.05	1.3	0.809	1.11		0	0	0	0	0	0	0	0	0	0	0	0	0	0
-0.329146		17.8	15.3	21	20	18.6	20.3	20.5	33.9	22.1	16.1	17.7	26.6	16	22		0.899	0.774	1.06	1.01	0.94	1.03	1.04	1.71	1.12	0.813	0.896	1.35	0.809	1.11		0	0	0	0	0	0	0	0	0	0	0	0	0	0
-0.319095		18.9	26.6	27.2	20.7	18.6	27.8	30.5	21.2	18.9	13.3	18.6	21.6	16	22		0.954	1.35	1.38	1.05	0.941	1.41	1.54	1.07	0.956	0.674	0.94	1.09	0.809	1.11		0	0	0	0	0	0	0	0	0	0	0	0	0	0
-0.309045		19.6	22.3	23.9	21.9	17.6	17.7	27.7	19.5	25.7	18.5	19.8	19	16	22		0.992	1.13	1.21	1.11	0.891	0.893	1.4	0.986	1.3	0.938	1	0.961	0.809	1.11		0	0	0	0	0	0	0	0	0	0	0	0	0	0
-0.298995		22.7	25	20.7	16.4	20.9	17.7	22.8	20.2	23.6	17.9	17.7	17	16	23		1.15	1.27	1.05	0.828	1.06	0.895	1.15	1.02	1.19	0.904	0.894	0.86	0.809	1.16		0	0	0	0	0	0	0	0	0	0	0	0	0	0
-0.288945		13.3	25.6	18.3	14	19	17.4	29.2	20.9	18.7	19.6	17.8	19	16	23		0.672	1.29	0.925	0.709	0.961	0.882	1.48	1.06	0.947	0.989	0.902	0.961	0.809	1.16		0	0	0	0	0	0	0	0	0	0	0	0	0	0
-0.278894		20.3	23.7	21.3	20.2	21.3	21.4	22.5	21.3	17	24.1	20	17	16	23		1.03	1.2	1.08	1.02	1.08	1.08	1.14	1.08	0.862	1.22	1.01	0.86	0.809	1.16		0	0	0	0	0	0	0	0	0	0	0	0	0	0
-0.268844		33.2	18.6	15	23.8	18.8	20.8	18.8	18.2	15.2	21.8	19.9	17	16	23		1.68	0.943	0.76	1.2	0.951	1.05	0.95	0.919	0.771	1.1	1.01	0.86	0.809	1.16		0	0	0	0	0	0	0	0	0	0	0	0	0	0
-0.258794		14.5	13.3	18	31.3	15.6	17.5	27.7	23.1	13.3	18.9	18	17	16	22.8		0.735	0.672	0.913	1.58	0.788	0.887	1.4	1.17	0.675	0.956	0.909	0.86	0.809	1.15		0	0	0	0	0	0	0	0	0	0	0	0	0	0
-0.248744		18.4	26.7	27.3	16.5	18.5	18.2	27	15.2	12.6	19.2	19	17	16	23		0.932	1.35	1.38	0.835	0.937	0.92	1.37	0.769	0.636	0.97	0.96	0.86	0.809	1.16		0	0	0	0	0	0	0	0	0	0	0	0	0	0
-0.238693		16.9	22	26.5	22.4	19	19.1	20.8	15.4	21.9	12.9	17	17	16	22		0.856	1.11	1.34	1.13	0.963	0.966	1.05	0.777	1.11	0.653	0.86	0.86	0.809	1.11		0	0	0	0	0	0	0	0	0	0	0	0	0	0
-0.228643		19.7	22	24.2	17.3	16.3	15.5	16.8	14.5	18.6	14.2	17	17	16	22		0.998	1.11	1.22	0.878	0.824	0.786	0.852	0.735	0.942	0.716	0.86	0.86	0.809	1.11		0	0	0	0	0	0	0	0	0	0	0	0	0	0
-0.218593		18.3	21.9	20	19.5	14.7	21.5	16.9	25.1	17.4	19.2	17	17	16	23		0.927	1.11	1.01	0.984	0.744	1.09	0.855	1.27	0.881	0.973	0.86	0.86	0.809	1.16		0	0	0	0	0	0	0	0	0	0	0	0	0	0
-0.208543			22	20	15.8	15.2	13.3	15.4	20.7	17.3	33.3	17	19.5	16	22			1.11	1.01	0.801	0.771	0.674	0.78	1.05	0.874	1.68	0.86	0.987	0.809	1.11		0	0	0	0	0	0	0	0	0	0	0	0	0	0
-0.198492		16	22	19.9	15.4	15.4	19.9	21.5	21.6	12.2	19.1	17	17	23.4	22		0.812	1.11	1.01	0.779	0.779	1.01	1.09	1.09	0.619	0.967	0.86	0.86	1.18	1.11		0	0	0	0	0	0	0	0	0	0	0	0	0	0
-0.188442		17.4	22	20	17	25.1	21.7	17.8	13.8	14.2	13.8	17	19.5	16	22		0.882	1.11	1.01	0.861	1.27	1.1	0.899	0.697	0.72	0.697	0.86	0.987	0.809	1.11		0	0	0	0	0	0	0	0	0	0	0	0	0	0
-0.178392		15.7	22	20.5	16.3	18.2	19.1	22.1	20.1	14	16.7	17	17	16	22		0.796	1.11	1.04	0.826	0.919	0.967	1.12	1.02	0.709	0.844	0.86	0.86	0.809	1.11		0	0	0	0	0	0	0	0	0	0	0	0	0	0
-0.168342		14.1	20.4	19.8	23.3	15	29.9	24.3	16.9	12.6	11.8	17	17	16	23		0.713	1.03	1	1.18	0.759	1.51	1.23	0.854	0.637	0.595	0.86	0.86	0.809	1.16		0	0	0	0	0	0	0	0	0	0	0	0	0	0
-0.158291			21.3	20.1	16.2	17.3	18	20.8	20.5	13.4	14.4	17	17	16	23			1.08	1.01	0.821	0.876	0.911	1.05	1.04	0.68	0.728	0.86	0.86	0.809	1.16		0	0	0	0	0	0	0	0	0	0	0	0	0	0
-0.148241			18	20.1	14.7	15.6	13.7	22	11.1	17.5	14.4	17	17	16	23			0.911	1.02	0.745	0.79	0.693	1.11	0.56	0.887	0.728	0.86	0.86	0.809	1.16		0	0	0	0	0	0	0	0	0	0	0	0	0	0
-0.138191		17.6	18	20	17.1	17.8	19.6	28	16	11.2	18.1	17	17	21.4	24.4		0.89	0.911	1.01	0.865	0.899	0.991	1.41	0.809	0.569	0.914	0.86	0.86	1.08	1.23		0	0	0	0	0	0	0	0	0	0	0	0	0	0
-0.128141		15.6	17.9	20	16.5	16.6		32.6	25.7	13.8		17	17	16	22		0.79	0.905	1.01	0.834	0.838		1.65	1.3	0.696		0.86	0.86	0.809	1.11		0	0	0	0	0	0	0	0	0	0	0	0	0	0
-0.11809		20	17.6	17.8	21.8	20.6	23.9	39.9	15.7	14.2		17	17	18.5	24		1.01	0.891	0.901	1.1	1.04	1.21	2.02	0.797	0.72		0.86	0.86	0.936	1.21		0	0	0	0	0	0	0	0	0	0	0	0	0	0
-0.10804		17.9	19.3	32.6	15.5	16.9	21.2	29.5	22.5	19.7		17	31.9	16	23		0.907	0.978	1.65	0.783	0.853	1.07	1.49	1.14	0.996		0.86	1.62	0.809	1.16		0	0	0	0	0	0	0	0	0	0	0	0	0	0
-0.0979899			18	20.8	18.2	18.7	34	24	22.5	17.1		17	20.3	16	24			0.911	1.05	0.921	0.948	1.72	1.22	1.14	0.867		0.86	1.03	0.809	1.21		0	0	0	0	0	0	0	0	0	0	0	0	0	0
-0.0879397		22.4	18	21	14	20	20.9	22.1	20.6	13.4		17	17	16	24		1.13	0.911	1.06	0.708	1.01	1.06	1.12	1.04	0.677		0.86	0.858	0.809	1.21		0	0	0	0	0	0	0	0	0	0	0	0	0	0
-0.0778894		18.6	20	25.1	12.9	20.5	19.2	29	14.7	14.8		17	17.2	25	24		0.94	1.01	1.27	0.654	1.04	0.969	1.47	0.746	0.75		0.86	0.868	1.27	1.21		0	0	0	0	0	0	0	0	0	0	0	0	0	0
-0.0678392		15.4	20	30.3	14.4	19.5	20.9	22	16.6	21.4	23.2	17	21.1	22.5	23		0.778	1.01	1.53	0.729	0.988	1.06	1.11	0.839	1.08	1.18	0.86	1.07	1.14	1.16		0	0	0	0	0	0	0	0	0	0	0	0	0	0
-0.0577889		16	20	29.3	39.8	16.9	13.1	22	20.4	11.4	24.2	17	15.5	22.1	23		0.809	1.01	1.48	2.01	0.856	0.665	1.11	1.03	0.577	1.22	0.86	0.785	1.12	1.16		0	0	0	0	0	0	0	0	0	0	0	0	0	0
-0.0477387			20	25	13.6	16.3	12.7	22	18.4	15.9	20.6	17		15.2	23			1.01	1.26	0.688	0.822	0.645	1.11	0.93	0.807	1.04	0.86		0.77	1.16		0	0	0	0	0	0	0	0	0	0	0	0	0	0
-0.0376884		16	20	24.9	15.6	18.9	22	22	17.3	15.7	19.8	17		16	23		0.809	1.01	1.26	0.791	0.955	1.11	1.11	0.877	0.794	1	0.86		0.809	1.16		0	0	0	0	0	0	0	0	0	0	0	0	0	0
-0.0276382		16	20	18.9	12	17.1	20.6	22	19.6	21.8	22.3	17		20	24		0.809	1.01	0.955	0.609	0.867	1.04	1.11	0.993	1.1	1.13	0.86		1.01	1.21		0	0	0	0	0	0	0	0	0	0	0	0	0	0
-0.0175879		14.9	20	32.1	19.4	17.9	17.1	22	13.9	26.1	29.4	16.9		23.5	23		0.752	1.01	1.62	0.983	0.906	0.867	1.11	0.705	1.32	1.49	0.857		1.19	1.16		0	0	0	0	0	0	0	0	0	0	0	0	0	0
-0.00753769		18.6	20	35	22.7	17.9	14.4	22	14.5	14.3	20.8	17.7		16	24.1		0.942	1.01	1.77	1.15	0.907	0.728	1.11	0.736	0.722	1.05	0.897		0.809	1.22		0	0	0	0	0	0	0	0	0	0	0	0	0	0
0.00251256		27.5	20	35	13.2	19.4	19.2	22	12.2	18.2	28.1	18.3		16	23		1.39	1.01	1.77	0.668	0.982	0.972	1.11	0.617	0.922	1.42	0.926		0.809	1.16		4.63e-05	9.27e-06	0.00011	6.49e-05	1.45e-05	5.29e-06	1.02e-05	2.98e-05	3.34e-05	2e-05	1.6e-05	1.72e-05	3.12e-05	2.41e-05
0.0125628		21.8	18	35	11.3	22.4	20	23.5	14.4	14.9	22.5	17		22.1	24.1		1.1	0.911	1.77	0.571	1.13	1.01	1.19	0.726	0.754	1.14	0.86		1.12	1.22		0.00145	0.000335	0.00299	0.00206	0.000542	0.000299	0.000414	0.000989	0.00117	0.000643	0.000651	0.000566	0.00111	0.000826
0.0226131		22.2	18	35	14.2	19.1	19.8	22	16.9	14.5	19.8	17		23.3	24.6		1.12	0.911	1.77	0.717	0.964	1	1.11	0.855	0.734	1	0.86		1.18	1.25		0.00471	0.00112	0.00952	0.00671	0.00181	0.00103	0.00139	0.00325	0.00387	0.00211	0.00218	0.00186	0.00366	0.00272
0.0326633		14.2	21.3	35	21.1	35.9	20	23.8	17.8	26.7	26.5	17		16	24		0.716	1.08	1.77	1.07	1.82	1.01	1.21	0.898	1.35	1.34	0.86		0.809	1.21		0.00972	0.00234	0.0194	0.0138	0.00378	0.00219	0.00292	0.00674	0.00803	0.00439	0.00457	0.00388	0.0076	0.00567
0.0427136		15.1	17.6	35	12.8	17.3	32.6	17.7	17	24.3	25.3	17		19	23		0.764	0.892	1.77	0.65	0.874	1.65	0.895	0.86	1.23	1.28	0.86		0.961	1.16		0.0164	0.00399	0.0323	0.0231	0.00644	0.00376	0.00499	0.0114	0.0136	0.00744	0.00778	0.00659	0.0129	0.0096
0.0527638			17.7	35	14.4	14.1	34	30.4	17	21.9	35.1	17	23	19	23			0.897	1.77	0.729	0.714	1.72	1.54	0.86	1.11	1.77	0.86	1.16	0.961	1.16		0.0246	0.00606	0.048	0.0346	0.00975	0.00573	0.00757	0.0172	0.0204	0.0112	0.0118	0.00996	0.0194	0.0145
0.0628141			19	35	29.2	29.1	32	19.5	19	23.8	18.5	18.8	18.6	21.2	23.7			0.959	1.77	1.48	1.47	1.62	0.985	0.961	1.21	0.937	0.949	0.939	1.07	1.2		0.0342	0.00853	0.0662	0.048	0.0137	0.00809	0.0107	0.024	0.0285	0.0158	0.0165	0.014	0.027	0.0203
0.0728643		17.3	21.3	35	15	24.5	19	14	17	18	19.4	18.9	21.2	20.1	23		0.875	1.08	1.77	0.759	1.24	0.96	0.708	0.86	0.91	0.984	0.957	1.07	1.02	1.16		0.0451	0.0114	0.0867	0.0631	0.0182	0.0108	0.0142	0.0318	0.0377	0.0209	0.022	0.0186	0.0358	0.0269
0.0829146		15.5	20	35	13.9	27.1	30.6	37.5	17	11.5	22.8	17	18.1	28	27.1		0.785	1.01	1.77	0.705	1.37	1.55	1.9	0.86	0.584	1.15	0.86	0.918	1.42	1.37		0.0574	0.0146	0.109	0.0799	0.0234	0.0139	0.0182	0.0406	0.0481	0.0268	0.0282	0.0238	0.0456	0.0344
0.0929648			16.2	35	17.9	22	24	18.7	17	15.5	17.8	17.4	19.3	24.5	25.1			0.818	1.77	0.908	1.11	1.21	0.946	0.86	0.784	0.901	0.878	0.976	1.24	1.27		0.0708	0.0182	0.134	0.0983	0.029	0.0174	0.0227	0.0502	0.0594	0.0333	0.035	0.0296	0.0564	0.0426
0.103015			18	31.7	18.9	29.8	25.5	20	17	16.9	19.8	17	21.7	23.8	23.6			0.911	1.6	0.956	1.51	1.29	1.01	0.86	0.853	1	0.86	1.1	1.2	1.2		0.0853	0.0222	0.16	0.118	0.0353	0.0212	0.0276	0.0607	0.0717	0.0403	0.0424	0.0359	0.0682	0.0516
0.113065			20.3	30	16.2	25.3	32.4	19	20.5	20.3	25	17	20.3	27.2	23			1.03	1.52	0.817	1.28	1.64	0.96	1.04	1.03	1.26	0.86	1.03	1.38	1.16		0.101	0.0265	0.187	0.139	0.042	0.0253	0.033	0.072	0.085	0.048	0.0505	0.0427	0.0808	0.0613
0.123116			18.1	26.6	19.3	17.1	37.8	17.2	20.3	20.3	23.2	17	17	27.3	24			0.917	1.34	0.975	0.865	1.91	0.871	1.03	1.03	1.18	0.86	0.858	1.38	1.21		0.117	0.0312	0.216	0.161	0.0492	0.0298	0.0387	0.0841	0.099	0.0562	0.0591	0.0501	0.0942	0.0716
0.133166		23.2	24.7	25.5	20.6	22	19.3	19.2	20.1	16.3	19	17	16.2	20.5	25		1.17	1.25	1.29	1.04	1.11	0.978	0.973	1.02	0.826	0.959	0.86	0.819	1.04	1.26		0.135	0.0361	0.247	0.184	0.0569	0.0345	0.0448	0.0968	0.114	0.0649	0.0682	0.0579	0.108	0.0826
0.143216		15.7	24.1	29.2	19.8	20	49.2	15	20.8	15.6	30.6	17	18.3	23	24		0.796	1.22	1.48	1	1.01	2.49	0.758	1.05	0.789	1.55	0.86	0.926	1.16	1.21		0.153	0.0414	0.278	0.209	0.0651	0.0396	0.0513	0.11	0.13	0.0741	0.0779	0.0662	0.123	0.0942
0.153266			21.6	25	28	16.3	24.9	16	15.6	26.1	23.6	17	24.5	19.5	25			1.09	1.26	1.42	0.826	1.26	0.811	0.791	1.32	1.19	0.86	1.24	0.987	1.26		0.172	0.047	0.31	0.234	0.0737	0.045	0.0582	0.124	0.146	0.0838	0.0881	0.0749	0.139	0.106
0.163317			21.6	26.8	19.4	16.7	45.7	20.4	15.8	25.4	22.4	17	20.9	18	25			1.09	1.35	0.984	0.844	2.31	1.03	0.797	1.28	1.14	0.86	1.06	0.911	1.26		0.192	0.0528	0.343	0.26	0.0827	0.0506	0.0654	0.139	0.163	0.094	0.0988	0.084	0.155	0.119
0.173367			18.9	34.2	16.8	18.7	36.9	14.1	17.7	23.9	23.1	17	26.1	18	25			0.957	1.73	0.852	0.945	1.86	0.714	0.897	1.21	1.17	0.86	1.32	0.911	1.26		0.212	0.059	0.377	0.286	0.0921	0.0565	0.0729	0.154	0.18	0.105	0.11	0.0936	0.172	0.132
0.183417		13.8	18	26.7	18	24.7	20.4	18	21.7	29.3	30.9	17	36.6	18	22		0.699	0.91	1.35	0.913	1.25	1.03	0.909	1.1	1.48	1.56	0.86	1.85	0.911	1.11		0.233	0.0654	0.412	0.314	0.102	0.0627	0.0808	0.17	0.199	0.116	0.121	0.103	0.189	0.146
0.193467		17.9	17.5	18	22.1	22	24.1	25.5	20.1	21.2	37.4	17	20.3	18	22		0.904	0.885	0.909	1.12	1.11	1.22	1.29	1.02	1.07	1.89	0.86	1.03	0.911	1.11		0.254	0.0721	0.447	0.341	0.112	0.0692	0.0889	0.186	0.217	0.127	0.133	0.114	0.207	0.16
0.203518		18.7	20.8	18.4	20.8	21.2	24.6	26	13.4	18.7	23.7	17	22.1	21.3	22		0.946	1.05	0.931	1.05	1.07	1.24	1.31	0.679	0.948	1.2	0.86	1.12	1.08	1.11		0.276	0.0791	0.482	0.37	0.123	0.0759	0.0974	0.203	0.236	0.139	0.146	0.124	0.226	0.175
0.213568		14.2	23.5	24.5	13.6	19.2	25.9	23.1	11.7	15.7	20.3	17		18	22		0.72	1.19	1.24	0.69	0.974	1.31	1.17	0.593	0.793	1.03	0.86		0.911	1.11		0.299	0.0863	0.518	0.399	0.133	0.0828	0.106	0.22	0.256	0.151	0.158	0.135	0.245	0.19
0.223618		22.2	17.1	21.1	20	19	23.5	24.9	17.1	19.3	24.7	17		18	22		1.12	0.865	1.07	1.01	0.961	1.19	1.26	0.864	0.978	1.25	0.86		0.911	1.11		0.322	0.0937	0.555	0.428	0.145	0.09	0.115	0.237	0.276	0.163	0.171	0.147	0.264	0.205
0.233668		17.7	33.4	22.7	20	18.6	35	27.3	20.8	12.8	30.9	17		18	23.5		0.896	1.69	1.15	1.01	0.939	1.77	1.38	1.05	0.65	1.56	0.86		0.911	1.19		0.345	0.101	0.591	0.458	0.156	0.0974	0.125	0.255	0.297	0.176	0.185	0.158	0.283	0.221
0.243719		18	18.5	19.4	20	16.6	13.1	22.5	18.1	15.7	33.3	17		18	23		0.911	0.935	0.983	1.01	0.841	0.661	1.14	0.917	0.797	1.68	0.86		0.911	1.16		0.369	0.109	0.628	0.488	0.168	0.105	0.134	0.274	0.317	0.189	0.199	0.17	0.304	0.237
0.253769		18	17.9	28.4	20.7	18.6	29.9	18.8	16.1	15.3	24.7	17		18	24		0.911	0.907	1.44	1.05	0.942	1.51	0.952	0.815	0.775	1.25	0.86		0.911	1.21		0.393	0.117	0.665	0.518	0.18	0.113	0.144	0.292	0.339	0.203	0.213	0.182	0.324	0.253
0.263819		15.7	21.7	25.3	21.1	23	36.6	15.7	13.3	19.7	29.5	17		18	24.6		0.794	1.1	1.28	1.07	1.17	1.85	0.793	0.672	0.995	1.49	0.86		0.911	1.25		0.417	0.126	0.702	0.549	0.192	0.121	0.154	0.311	0.36	0.216	0.227	0.195	0.345	0.27
0.273869		15.8	14.8	22	9.99	14.2	35	19.6	12.7	19.8	38.3	17	20.3	18	29.2		0.797	0.748	1.11	0.505	0.717	1.77	0.991	0.643	1	1.94	0.86	1.03	0.911	1.48		0.442	0.134	0.739	0.58	0.205	0.129	0.164	0.33	0.382	0.23	0.242	0.208	0.366	0.287
0.28392		16.7	9.21	20.3	20	11.9	30.7	22.3	18.4	12.5	35.8	17	24.8	18	25		0.843	0.466	1.03	1.01	0.604	1.55	1.13	0.93	0.633	1.81	0.86	1.26	0.911	1.26		0.467	0.143	0.777	0.611	0.217	0.138	0.175	0.35	0.404	0.245	0.256	0.221	0.387	0.304
0.29397		19.5	9.21	23.2	20	23.1	38.9	18.4	18	16.1	33.9	17	20.8	18	25		0.985	0.466	1.17	1.01	1.17	1.97	0.933	0.913	0.813	1.72	0.86	1.05	0.911	1.26		0.492	0.152	0.814	0.642	0.23	0.146	0.185	0.37	0.426	0.259	0.271	0.234	0.408	0.321
0.30402		21.4	17.1	17.6	14.3	19.5	36.8	35	18.5	17.1	24.1	17	20.2	18.3	27.2		1.08	0.866	0.893	0.722	0.985	1.86	1.77	0.937	0.867	1.22	0.86	1.02	0.923	1.38		0.517	0.161	0.851	0.673	0.244	0.155	0.196	0.39	0.449	0.274	0.287	0.247	0.43	0.339
0.31407		20.4	18.7	19.6	16.1	23.2	36.1	20.7	19.3	19.5	16.5	17	16.4	18	27.9		1.03	0.947	0.99	0.814	1.17	1.83	1.04	0.978	0.985	0.837	0.86	0.831	0.911	1.41		0.543	0.17	0.888	0.704	0.257	0.164	0.207	0.41	0.471	0.289	0.302	0.261	0.452	0.357
0.324121		24.3	17.2	22.7	14.4	27.9	35.4	36.2	18.1	17.4	26	17	16.2	18	24		1.23	0.871	1.15	0.73	1.41	1.79	1.83	0.916	0.88	1.32	0.86	0.822	0.911	1.21		0.568	0.18	0.925	0.735	0.271	0.173	0.219	0.43	0.494	0.304	0.318	0.275	0.474	0.375
0.334171		15.8	23.8	31	14	21.8	36.7	29	27	14.9	19.3	16.7	22.3	18	24		0.8	1.2	1.57	0.71	1.11	1.86	1.47	1.37	0.756	0.977	0.846	1.13	0.911	1.21		0.594	0.189	0.962	0.767	0.285	0.182	0.23	0.451	0.517	0.319	0.334	0.289	0.496	0.394
0.344221		18.3	19.9	18.6	11.6	22.2	36	21.6	24.6	16.4	27.9	17	22	18	24		0.923	1	0.94	0.586	1.12	1.82	1.09	1.24	0.828	1.41	0.86	1.11	0.911	1.21		0.62	0.199	0.999	0.798	0.299	0.192	0.242	0.471	0.54	0.334	0.35	0.303	0.519	0.412
0.354271		16.3	24.3	29.3	11.2	24.2	34.7	29.2	29.3	15.5	15.5	15.9	22	18	24		0.827	1.23	1.48	0.568	1.23	1.75	1.48	1.48	0.785	0.786	0.802	1.11	0.911	1.21		0.646	0.209	1.04	0.829	0.313	0.201	0.254	0.492	0.564	0.35	0.366	0.317	0.541	0.431
0.364322			25	23.7	13.8	23.9	34.7	38.2	25.5	13.1	23.8	17	22	18	22.7			1.27	1.2	0.697	1.21	1.75	1.93	1.29	0.662	1.2	0.86	1.11	0.911	1.15		0.672	0.219	1.07	0.861	0.327	0.211	0.265	0.513	0.587	0.366	0.383	0.332	0.564	0.449
0.374372		20	16.6	23.3	20	22.3	34.9	29	13.2	14.8	25.5	17	22	18	22		1.01	0.842	1.18	1.01	1.13	1.77	1.47	0.666	0.749	1.29	0.86	1.11	0.911	1.11		0.698	0.229	1.11	0.892	0.342	0.221	0.278	0.534	0.611	0.382	0.399	0.346	0.586	0.468
0.384422		17	19.1	27	20	16.3	27	27.9	17	12.8	18.2	17	22	18	27.5		0.862	0.968	1.36	1.01	0.827	1.37	1.41	0.86	0.65	0.92	0.86	1.11	0.911	1.39		0.724	0.239	1.14	0.923	0.356	0.231	0.29	0.555	0.634	0.398	0.416	0.361	0.609	0.487
0.394472		17.4	18	20.3	20	23.4	35.5	23.1	19.8	11.9	19.3	17	22	18	29.4		0.883	0.911	1.03	1.01	1.18	1.8	1.17	1	0.603	0.975	0.86	1.11	0.911	1.49		0.75	0.25	1.18	0.954	0.371	0.241	0.302	0.577	0.658	0.414	0.433	0.376	0.632	0.507
0.404523		17	18	22.7	20	15.8	34.9	25.3	19.5	12.3	15.4	17		18	28.5		0.86	0.911	1.15	1.01	0.798	1.76	1.28	0.987	0.623	0.779	0.86		0.911	1.44		0.776	0.261	1.22	0.985	0.386	0.251	0.315	0.598	0.681	0.43	0.45	0.391	0.655	0.526
0.414573		18.5	18	22	20	14.6	33.6	24	14.9	12.6	24.8	17		18	33		0.936	0.911	1.11	1.01	0.737	1.7	1.21	0.756	0.638	1.25	0.86		0.911	1.67		0.802	0.271	1.25	1.02	0.401	0.262	0.327	0.62	0.705	0.447	0.467	0.406	0.678	0.545
0.424623			18	30.8	20	12.5	21.9	27.6	12.5	10.8	25.2	17		18	28.4			0.911	1.56	1.01	0.631	1.11	1.39	0.635	0.549	1.27	0.86		0.911	1.44		0.828	0.282	1.29	1.05	0.416	0.272	0.34	0.641	0.729	0.463	0.484	0.421	0.701	0.565
0.434673		14.1	18	30.1	20	19.7	36.7	21.1	12.1	15.9	17	17		20.5	21.7		0.715	0.911	1.52	1.01	0.996	1.86	1.07	0.613	0.806	0.86	0.86		1.04	1.1		0.855	0.293	1.32	1.08	0.431	0.283	0.353	0.663	0.753	0.48	0.501	0.437	0.724	0.584
0.444724		14	18	28.9	20	17.7	34	31.9	14.2	14.9	17	17		21.5	23.1		0.71	0.911	1.46	1.01	0.895	1.72	1.61	0.721	0.753	0.86	0.86		1.09	1.17		0.881	0.304	1.35	1.11	0.447	0.293	0.366	0.684	0.776	0.497	0.519	0.452	0.747	0.604
0.454774		18.5	18	29.2	16.5	15.8	33	19.5	13.8	11.4	17	17		21	21		0.934	0.911	1.48	0.835	0.801	1.67	0.985	0.699	0.577	0.86	0.86		1.06	1.06		0.907	0.315	1.39	1.14	0.462	0.304	0.379	0.706	0.8	0.514	0.536	0.468	0.771	0.624
0.464824		19.9	18	33.8	20	13.9	39.2	19.9	14.8	22	17	17		21	27.5		1.01	0.911	1.71	1.01	0.705	1.98	1	0.747	1.11	0.86	0.86		1.06	1.39		0.933	0.326	1.42	1.17	0.478	0.315	0.392	0.728	0.824	0.53	0.554	0.484	0.794	0.643
0.474874		22.7	18	30	20	15.4	29.3	30.5	19.6	15.5	17	17		18	22		1.15	0.911	1.52	1.01	0.777	1.48	1.54	0.99	0.784	0.86	0.86		0.911	1.11		0.958	0.338	1.46	1.2	0.493	0.326	0.405	0.749	0.848	0.547	0.571	0.499	0.817	0.663
0.484925		17.2	18	30	22	15.8	28.3	22.3	23.7	17	17	17		18	25		0.872	0.911	1.52	1.11	0.8	1.43	1.13	1.2	0.86	0.86	0.86		0.911	1.26		0.984	0.349	1.49	1.23	0.509	0.337	0.419	0.771	0.871	0.564	0.589	0.515	0.84	0.683
0.494975		14.9	18	25	22	19.2	24.6	24.4	17.6	17	19.5	17		18	25		0.752	0.911	1.26	1.11	0.972	1.25	1.24	0.891	0.86	0.987	0.86		0.911	1.26		1.01	0.361	1.52	1.26	0.525	0.348	0.432	0.793	0.895	0.581	0.606	0.531	0.863	0.703
0.505025		17.8	18	25	20	22	27.2	30.1	34.9	17	18	17	21	16.5	25		0.899	0.911	1.26	1.01	1.12	1.38	1.52	1.77	0.86	0.911	0.86	1.06	0.837	1.26		1.04	0.372	1.55	1.29	0.54	0.36	0.445	0.814	0.919	0.599	0.624	0.547	0.886	0.722
0.515075		21.9	18	28.6	22	17.4	26.3	21.3	31.7	17	16	17	21	23	30.3		1.11	0.911	1.45	1.11	0.88	1.33	1.08	1.6	0.86	0.809	0.86	1.06	1.16	1.53		1.06	0.384	1.59	1.32	0.556	0.371	0.459	0.836	0.942	0.616	0.642	0.563	0.909	0.742
0.525126		21.3	18	25	27.6	14.7	26	21.5	24	20	17	17	19.3	22.5	25		1.08	0.911	1.26	1.4	0.743	1.32	1.09	1.21	1.01	0.86	0.86	0.977	1.14	1.26		1.09	0.395	1.62	1.35	0.572	0.382	0.473	0.858	0.966	0.633	0.66	0.579	0.932	0.762
0.535176		21.5	20.6	25	25	17.4	26	28.4	20.1	17.3	18	17	18.6	19.1	25		1.09	1.04	1.26	1.26	0.882	1.32	1.44	1.02	0.876	0.911	0.86	0.943	0.966	1.26		1.11	0.407	1.65	1.37	0.588	0.394	0.486	0.879	0.989	0.65	0.677	0.595	0.955	0.782
0.545226			16.6	25	24	21.1		21.4	25.1	21.9	19	17	21	17.8	25			0.84	1.26	1.21	1.07		1.09	1.27	1.11	0.961	0.86	1.06	0.902	1.26		1.14	0.419	1.68	1.4	0.604	0.405	0.5	0.901	1.01	0.668	0.695	0.611	0.978	0.802
0.555276			14.8	25	25	17.3	26	29.1	30	21.4	17	15	21	18	27			0.75	1.26	1.26	0.877	1.32	1.47	1.52	1.08	0.86	0.761	1.06	0.911	1.37		1.16	0.431	1.71	1.43	0.62	0.417	0.514	0.922	1.04	0.685	0.713	0.627	1	0.822
0.565327			16.2	25	30	18.4	33	35.5	30	17.7	18	17.6	22	18	25			0.822	1.26	1.52	0.932	1.67	1.8	1.52	0.894	0.911	0.888	1.11	0.911	1.26		1.19	0.443	1.74	1.46	0.636	0.429	0.528	0.944	1.06	0.702	0.731	0.644	1.02	0.841
0.575377			16.3	25	31.1	15	30	18.8	30	19.1	18	12.1	22	21	25			0.823	1.26	1.57	0.761	1.52	0.949	1.52	0.966	0.911	0.611	1.11	1.06	1.26		1.21	0.455	1.77	1.49	0.652	0.44	0.541	0.965	1.08	0.72	0.749	0.66	1.05	0.861
0.585427		26.5	18.9	25	30.9	13.7	30	24.9	30	20.3	25.3	13.7	22	18	23.4		1.34	0.954	1.26	1.56	0.695	1.52	1.26	1.52	1.03	1.28	0.694	1.11	0.911	1.18		1.24	0.467	1.8	1.52	0.668	0.452	0.555	0.987	1.11	0.737	0.767	0.676	1.07	0.881
0.595477		23.9	18.7	25	21.2	17.4	30	25.8	30	18.9	19.9	12.5	25	18.3	28.2		1.21	0.946	1.26	1.07	0.88	1.52	1.31	1.52	0.956	1.01	0.633	1.26	0.925	1.43		1.26	0.479	1.83	1.54	0.684	0.464	0.569	1.01	1.13	0.754	0.785	0.692	1.09	0.901
0.605528			23.3	30	21.8	14.3	25	23.4	30	16.6	17.4	13.8	25	20.6	25.2			1.18	1.52	1.1	0.722	1.26	1.18	1.52	0.837	0.881	0.699	1.26	1.04	1.27		1.29	0.492	1.86	1.57	0.701	0.476	0.583	1.03	1.15	0.772	0.803	0.709	1.11	0.921
0.615578			18	29.1	34.2	21.7	25	19.3	30	20.4	14	16.5	25	22.9	27.7			0.911	1.47	1.73	1.1	1.26	0.977	1.52	1.03	0.707	0.834	1.26	1.16	1.4		1.31	0.504	1.89	1.6	0.717	0.488	0.597	1.05	1.17	0.789	0.82	0.725	1.14	0.94
0.625628		22.4	19.3	27.9	35.4	19.8	35	23.2	29	16.5	18	14.9	24.2	20	22.8		1.14	0.975	1.41	1.79	1	1.77	1.17	1.47	0.836	0.912	0.752	1.23	1.01	1.15		1.33	0.516	1.92	1.62	0.733	0.5	0.612	1.07	1.2	0.806	0.838	0.741	1.16	0.96
0.635678		20.3	17.5	30		20.5	28.9	20	30	22	16.4	13.3	25	22	20.9		1.03	0.886	1.52		1.04	1.46	1.01	1.52	1.11	0.83	0.673	1.26	1.11	1.06		1.36	0.528	1.95	1.65	0.749	0.512	0.626	1.09	1.22	0.824	0.856	0.758	1.18	0.98
0.645729		17.8	14.7	23.9		18	30	20	28	25.5	19.9	16.7	25	22	25.3		0.901	0.743	1.21		0.911	1.52	1.01	1.42	1.29	1.01	0.846	1.26	1.11	1.28		1.38	0.541	1.98	1.68	0.765	0.524	0.64	1.11	1.24	0.841	0.874	0.774	1.2	0.999
0.655779			21.5	25	33.2	23.3	24.6	20	30	25	15.4	21.8	25	26	20.9			1.09	1.26	1.68	1.18	1.24	1.01	1.52	1.26	0.777	1.1	1.26	1.32	1.06		1.41	0.553	2.01	1.7	0.782	0.536	0.654	1.13	1.26	0.858	0.892	0.79	1.22	1.02
0.665829			21.3	26.4	33.6	24.5	31.7	22	35	25	14.9	11.7	22	27.5	22			1.08	1.33	1.7	1.24	1.6	1.11	1.77	1.26	0.754	0.591	1.11	1.39	1.11		1.43	0.566	2.03	1.73	0.798	0.548	0.668	1.16	1.29	0.876	0.91	0.807	1.25	1.04
0.675879		17.3	16.6	25	31.1	25.1	31	22	30	25	18.4	13.7	22	26.5	30.6		0.877	0.839	1.26	1.57	1.27	1.57	1.11	1.52	1.26	0.931	0.695	1.11	1.34	1.55		1.45	0.578	2.06	1.76	0.814	0.56	0.682	1.18	1.31	0.893	0.927	0.823	1.27	1.06
0.68593		18.9	16.3	28	47.4	19.9	27.3	22	30.8	19.8	40.2	16.6	12.6	21.6	29.1		0.956	0.825	1.42	2.4	1	1.38	1.11	1.56	1	2.03	0.841	0.635	1.09	1.47		1.48	0.59	2.09	1.78	0.83	0.572	0.696	1.2	1.33	0.91	0.945	0.839	1.29	1.08
0.69598		23.6	15	28	30	19	28.2	22	27.2	23.7	24.5	17.5	11.7	25.5	24.6		1.19	0.76	1.42	1.52	0.96	1.43	1.11	1.37	1.2	1.24	0.887	0.591	1.29	1.25		1.5	0.603	2.11	1.81	0.846	0.585	0.711	1.22	1.35	0.928	0.963	0.856	1.31	1.1
0.70603		22.5	22	28	30	22.2	35.3	22	28.8	25	18.3	16.2	15.8	29.7	25.6		1.14	1.11	1.42	1.52	1.13	1.78	1.11	1.46	1.26	0.925	0.818	0.799	1.5	1.29		1.52	0.616	2.14	1.83	0.862	0.597	0.725	1.24	1.38	0.945	0.981	0.872	1.33	1.12
0.71608		22.1	22	28	30	20.7	22.2	22	31	23	41.5	13.6	18.5	28	35.8		1.12	1.11	1.42	1.52	1.05	1.12	1.11	1.57	1.17	2.1	0.689	0.935	1.42	1.81		1.55	0.628	2.17	1.86	0.879	0.609	0.739	1.26	1.4	0.962	0.998	0.888	1.35	1.13
0.726131		28.9	22	27	24.9	23	19	24.2	33.1	25	23.8	43.5	21.1	31.7	30		1.46	1.11	1.37	1.26	1.16	0.962	1.22	1.68	1.26	1.21	2.2	1.07	1.6	1.52		1.57	0.641	2.19	1.88	0.895	0.621	0.753	1.28	1.42	0.979	1.02	0.904	1.38	1.15
0.736181		33.4	22	26		19	19.7	22	40	27	17.9	26.9	17.5	31.3	24.8		1.69	1.11	1.32		0.96	0.997	1.11	2.02	1.37	0.906	1.36	0.887	1.58	1.25		1.59	0.653	2.22	1.9	0.911	0.634	0.768	1.3	1.44	0.996	1.03	0.921	1.4	1.17
0.746231		25.5	22	26	55	21.1	27.8	22	30	25.5	30	29	18.1	35	29.7		1.29	1.11	1.32	2.78	1.07	1.41	1.11	1.52	1.29	1.52	1.47	0.915	1.77	1.5		1.61	0.666	2.24	1.93	0.927	0.646	0.782	1.32	1.46	1.01	1.05	0.937	1.42	1.19
0.756281		17.9	20	26	49.7	24.4	28.2	22	40	23.3	20	29	23.3	28.6	30		0.907	1.01	1.32	2.51	1.23	1.43	1.11	2.02	1.18	1.01	1.47	1.18	1.45	1.52		1.64	0.678	2.27	1.95	0.943	0.658	0.796	1.34	1.48	1.03	1.07	0.953	1.44	1.21
0.766332		20.6	28.2	27.7	25	21.5	39.3	22	40	27.9	25	22.5	27.9	27.5	28.9		1.04	1.43	1.4	1.26	1.09	1.99	1.11	2.02	1.41	1.26	1.14	1.41	1.39	1.46		1.66	0.691	2.29	1.98	0.959	0.671	0.81	1.36	1.5	1.05	1.09	0.969	1.46	1.23
0.776382		23	28.1	28	25	23.9	37.8	22	45	21.1		27.8	26.4	27.6	26.8		1.16	1.42	1.42	1.26	1.21	1.91	1.11	2.28	1.07		1.4	1.33	1.4	1.35		1.68	0.704	2.32	2	0.975	0.683	0.825	1.38	1.52	1.06	1.1	0.985	1.48	1.25
0.786432		22.7	28.6	28	70.4	22	25	24.9	45	21.6		27.2	16.6	28	30		1.15	1.45	1.42	3.56	1.11	1.26	1.26	2.28	1.09		1.38	0.839	1.42	1.52		1.7	0.716	2.34	2.02	0.991	0.695	0.839	1.4	1.55	1.08	1.12	1	1.5	1.27
0.796482		24.2	27.3	26.9	71.2	22	30.7	41.5	40	30.1		27.4	20.3	28	30		1.23	1.38	1.36	3.6	1.11	1.55	2.1	2.02	1.52		1.38	1.03	1.42	1.52		1.72	0.729	2.37	2.05	1.01	0.708	0.853	1.42	1.57	1.1	1.14	1.02	1.52	1.29
0.806533		20.8	27.8	27	69.7	21.7	30	22	30	36		45	28.6	28	25.3		1.05	1.41	1.37	3.53	1.1	1.52	1.11	1.52	1.82		2.28	1.45	1.42	1.28		1.75	0.742	2.39	2.07	1.02	0.72	0.867	1.44	1.59	1.12	1.16	1.03	1.54	1.3
0.816583		23.7	26	30	50	23	30	22	30.5	38.5			18.4	28	30		1.2	1.32	1.52	2.53	1.16	1.52	1.11	1.54	1.95			0.928	1.42	1.52		1.77	0.754	2.41	2.09	1.04	0.733	0.881	1.46	1.61	1.13	1.17	1.05	1.56	1.32
0.826633		26.5	26	28	50	22	20.9	22	35	23.9			21	35	30		1.34	1.32	1.42	2.53	1.11	1.06	1.11	1.77	1.21			1.06	1.77	1.52		1.79	0.767	2.44	2.11	1.05	0.745	0.896	1.48	1.63	1.15	1.19	1.07	1.58	1.34
0.836683			26	27.3	50	20	26	25	40	30			27.6	37.2	28.1			1.32	1.38	2.53	1.01	1.31	1.26	2.02	1.52			1.39	1.88	1.42		1.81	0.78	2.46	2.14	1.07	0.757	0.91	1.5	1.65	1.17	1.21	1.08	1.6	1.36
0.846734		37.2	33	26.1	50	24	20.8	25	40	30	23.6		19.4	37.6	29.9		1.88	1.67	1.32	2.53	1.21	1.05	1.26	2.02	1.52	1.19		0.982	1.9	1.51		1.83	0.792	2.48	2.16	1.09	0.77	0.924	1.52	1.67	1.18	1.22	1.1	1.62	1.38
0.856784		30.1	33	30	50	31.3	30	25	40	30	26		19.8	43.9			1.52	1.67	1.52	2.53	1.58	1.52	1.26	2.02	1.52	1.32		1	2.22			1.85	0.805	2.5	2.18	1.1	0.782	0.938	1.54	1.69	1.2	1.24	1.11	1.64	1.4
0.866834		28	22.3	31.9	50	32.4	30	25	44	44.4	25.5		22.6	32			1.42	1.13	1.61	2.53	1.64	1.52	1.26	2.23	2.25	1.29		1.14	1.62			1.87	0.818	2.52	2.2	1.12	0.795	0.952	1.55	1.71	1.22	1.26	1.13	1.66	1.41
0.876884		32.4	27.2	30	51.7	30.6	24.1	30.5	40	30	28.8		25.8	36.6			1.64	1.37	1.52	2.61	1.55	1.22	1.54	2.02	1.52	1.46		1.31	1.85			1.89	0.83	2.55	2.22	1.13	0.807	0.966	1.57	1.73	1.23	1.27	1.14	1.68	1.43
0.886935		31.8	26.4	24.8	53.8	30	21.8	29.1	40	30	30.1		27.9	27.5			1.61	1.33	1.25	2.72	1.52	1.11	1.47	2.02	1.52	1.52		1.41	1.39			1.91	0.843	2.57	2.24	1.15	0.82	0.98	1.59	1.75	1.25	1.29	1.16	1.7	1.45
0.896985		30.4	18.9	28.7	47.7	30	22	27.6	73.4	30	36.9		30.3	30.4	30		1.54	0.958	1.45	2.41	1.52	1.11	1.4	3.71	1.52	1.87		1.53	1.54	1.52		1.93	0.856	2.59	2.27	1.16	0.832	0.994	1.61	1.77	1.26	1.31	1.18	1.72	1.47
0.907035		32.8	43.2	29	50.3	22	23.5	37.6	72.3	46.7	37.5		31.6	46.3	30		1.66	2.19	1.47	2.54	1.11	1.19	1.9	3.66	2.36	1.9		1.6	2.34	1.52		1.95	0.868	2.61	2.29	1.18	0.844	1.01	1.63	1.79	1.28	1.32	1.19	1.74	1.49
0.917085		43.3	29.7	39.9	52.5	25	24.4	36	74.4	59.1	31.7	30	24.8		30		2.19	1.5	2.02	2.65	1.26	1.23	1.82	3.77	2.99	1.6	1.52	1.25		1.52		1.97	0.881	2.63	2.31	1.2	0.857	1.02	1.65	1.8	1.3	1.34	1.21	1.76	1.5
0.927136		34.5	33	27.4	50.6		21.4	25	59	50	30.9	30	22		30		1.74	1.67	1.39	2.56		1.08	1.26	2.99	2.53	1.56	1.52	1.11		1.52		1.99	0.894	2.65	2.33	1.21	0.869	1.04	1.67	1.82	1.31	1.36	1.22	1.78	1.52
0.937186		35	36.9	25.6	53.5		23	25	66.6	52.2	30.1	30	28.9		30		1.77	1.87	1.29	2.71		1.16	1.26	3.37	2.64	1.52	1.52	1.46		1.52		2.01	0.906	2.67	2.35	1.23	0.881	1.05	1.68	1.84	1.33	1.37	1.24	1.79	1.54
0.947236			41.2	35	57		32.3	25	73.2	50	32	30	31.7		30			2.09	1.77	2.88		1.63	1.26	3.7	2.53	1.62	1.52	1.6		1.52		2.03	0.919	2.69	2.37	1.24	0.894	1.06	1.7	1.86	1.35	1.39	1.25	1.81	1.56
0.957286		55.8	29.1	37.6	62.6		38.4	25	72.7	50	33.8	30	31.6		27		2.82	1.47	1.9	3.17		1.94	1.26	3.68	2.53	1.71	1.52	1.6		1.37		2.05	0.931	2.71	2.39	1.26	0.906	1.08	1.72	1.88	1.36	1.41	1.27	1.83	1.57
0.967337		50	29.1	35	56.8		30.2	37.3	58.2	63.3	27.3	30	44.6		30		2.53	1.47	1.77	2.87		1.53	1.88	2.94	3.2	1.38	1.52	2.26		1.52		2.07	0.944	2.73	2.41	1.27	0.918	1.09	1.74	1.9	1.38	1.42	1.28	1.85	1.59
0.977387		27.7	27.8	40	49.9	32.8	41.1	21.6	54.6	61.5	39.3	30	37.5		34.1		1.4	1.4	2.02	2.52	1.66	2.08	1.09	2.76	3.11	1.99	1.52	1.9		1.73		2.09	0.956	2.75	2.43	1.29	0.931	1.11	1.76	1.92	1.39	1.44	1.3	1.87	1.61
0.987437		32.2	30.6	40	51.9	35.4	49.8	19.6	28.8	55	51.5	30	37.8		34.7		1.63	1.55	2.02	2.62	1.79	2.52	0.993	1.46	2.78	2.61	1.52	1.91		1.75		2.11	0.969	2.77	2.45	1.3	0.943	1.12	1.77	1.94	1.41	1.46	1.31	1.89	1.62
0.997487		42.5	29.7	51.4	51.8	44.3	44.2	26.4	67.1	59.6	49.8	31.2	25.5		30.1		2.15	1.5	2.6	2.62	2.24	2.24	1.33	3.39	3.02	2.52	1.58	1.29		1.53		2.13	0.982	2.79	2.47	1.32	0.955	1.13	1.79	1.95	1.42	1.47	1.33	1.9	1.64
1.00754		46.7	30.2	41.3	57.7	33.3	25	29.4	52.5	70.3	39.8	30	31.6		30		2.36	1.53	2.09	2.92	1.68	1.26	1.49	2.66	3.56	2.01	1.52	1.6		1.52		2.14	0.994	2.81	2.48	1.33	0.968	1.15	1.81	1.97	1.44	1.49	1.34	1.92	1.66
1.01759		45	30	50.2	57.3	25.3	24.8	33.4	66.9	68.4	48.9	33.5	32.3				2.28	1.52	2.54	2.9	1.28	1.26	1.69	3.38	3.46	2.47	1.7	1.64				2.16	1.01	2.82	2.5	1.35	0.979	1.16	1.82	1.99	1.45	1.5	1.36	1.94	1.67
1.02764		38.5	30	67.6	54.4	24.5	31.9	32.5	71.2	66.6	40.4		35.7	55.1			1.95	1.52	3.42	2.75	1.24	1.62	1.64	3.6	3.37	2.05		1.81	2.79			2.17	1.02	2.83	2.51	1.36	0.991	1.17	1.84	2	1.47	1.52	1.37	1.95	1.69
1.03769			24.4	40.1	62.7	28.6	34.9	31.7	74.5	74	45.1		31.7	37.5	32.3			1.24	2.03	3.17	1.45	1.77	1.6	3.77	3.74	2.28		1.61	1.9	1.63		2.19	1.03	2.84	2.52	1.37	1	1.18	1.85	2.01	1.48	1.53	1.38	1.96	1.7
1.04774			30	45.3	50.1	30	38.5	30.2	72	62.5	39.3		41	46	26.7			1.52	2.29	2.53	1.52	1.95	1.53	3.64	3.16	1.99		2.07	2.33	1.35		2.2	1.04	2.84	2.53	1.38	1.01	1.2	1.86	2.03	1.49	1.54	1.4	1.98	1.71
1.05779		46.8	33	41.7	48.6	35	51.3	30	65.3	62.1	43.1		37.2	46.2	30		2.37	1.67	2.11	2.46	1.77	2.6	1.52	3.3	3.14	2.18		1.88	2.33	1.52		2.2	1.05	2.84	2.53	1.4	1.02	1.21	1.87	2.04	1.5	1.55	1.41	1.99	1.72
1.06784		61.5	35.4	71.1	47.8	35	64.6	33.7	68.6	42.3	45.7		18.5	52.8	30		3.11	1.79	3.6	2.42	1.77	3.27	1.71	3.47	2.14	2.31		0.937	2.67	1.52		2.21	1.06	2.84	2.54	1.41	1.03	1.22	1.88	2.04	1.52	1.56	1.42	1.99	1.73
1.07789			30.6	45	49.6		47.4	27.5	47.9	45.3	41.6		30	53.1	30			1.55	2.28	2.51		2.4	1.39	2.42	2.29	2.1		1.52	2.69	1.52		2.22	1.07	2.84	2.54	1.42	1.04	1.23	1.89	2.05	1.52	1.57	1.43	2	1.74
1.08794			51.4	67.8	58.9	35	62.3	32	53.8	58	48		30	46.9	30			2.6	3.43	2.98	1.77	3.15	1.62	2.72	2.93	2.43		1.52	2.37	1.52		2.22	1.08	2.83	2.54	1.42	1.05	1.23	1.9	2.06	1.53	1.58	1.44	2.01	1.75
1.09799		47.2	39.4	74.6	51.2	35	56.1	26.4	52.3	55	39		35	55.6	30		2.39	1.99	3.77	2.59	1.77	2.84	1.34	2.65	2.78	1.97		1.77	2.81	1.52		2.23	1.09	2.82	2.54	1.43	1.06	1.24	1.91	2.06	1.54	1.59	1.45	2.01	1.76
1.10804		53.2	37.2	72.5	64.2	34.7	48.9	32.1	47.4	65.2	72.6		20.3	45			2.69	1.88	3.67	3.25	1.76	2.47	1.62	2.4	3.3	3.68		1.03	2.27			2.23	1.09	2.81	2.53	1.44	1.07	1.25	1.91	2.07	1.55	1.6	1.45	2.02	1.76
1.11809			34.8	50	49.6	42.6	47.4	37.3	36.3	63.9	70.4		35	43.1				1.76	2.53	2.51	2.15	2.4	1.89	1.84	3.23	3.56		1.77	2.18			2.23	1.1	2.8	2.53	1.45	1.07	1.26	1.92	2.07	1.56	1.6	1.46	2.02	1.77
1.12814			33	72.1	48.1	45.9	37.2		39.8	73.5	46.2		35	45				1.67	3.65	2.44	2.32	1.88		2.01	3.72	2.34		1.77	2.28			2.23	1.11	2.79	2.52	1.46	1.08	1.27	1.92	2.07	1.56	1.61	1.47	2.02	1.78
1.13819				74.8	63.3		74.7	32.7	56.5	74.9	52		35	55.1					3.79	3.2		3.78	1.65	2.86	3.79	2.63		1.77	2.79			2.23	1.12	2.77	2.52	1.46	1.09	1.27	1.92	2.07	1.57	1.61	1.47	2.03	1.78
1.14824				74.6	51.2		55.2	37.9	73	56.1	54.2		26.3	60.9	30				3.78	2.59		2.79	1.92	3.69	2.84	2.74		1.33	3.08	1.52		2.22	1.12	2.76	2.51	1.47	1.1	1.28	1.92	2.07	1.57	1.62	1.48	2.03	1.78
1.15829			40.4	74.9	73.3		47	35	67.6	52.5	46.5		29	43.7	30			2.04	3.79	3.71		2.38	1.77	3.42	2.65	2.35		1.47	2.21	1.52		2.22	1.13	2.74	2.5	1.47	1.1	1.29	1.93	2.07	1.58	1.62	1.49	2.03	1.79
1.16834			42.5	74.7	31		56.3		60.4	57.8	43.8		35	54.9	30			2.15	3.78	1.57		2.85		3.05	2.93	2.21		1.77	2.78	1.52		2.22	1.14	2.72	2.49	1.48	1.11	1.29	1.93	2.07	1.58	1.63	1.49	2.03	1.79
1.17839		54.3	44.1	74.8	46		52.1		59.5	55	57.2		34.5	44.9	30		2.75	2.23	3.78	2.33		2.63		3.01	2.78	2.89		1.75	2.27	1.52		2.21	1.14	2.7	2.48	1.48	1.11	1.3	1.93	2.07	1.59	1.63	1.49	2.03	1.79
1.18844		55	47.9	70.1	70.9	54	35.4		35.4	55	71.1		35	41.8	35		2.78	2.42	3.55	3.59	2.73	1.79		1.79	2.78	3.6		1.77	2.11	1.77		2.21	1.15	2.69	2.47	1.49	1.12	1.3	1.93	2.07	1.59	1.63	1.5	2.02	1.79
1.19849				74.8	64.6	49.3	45		70	55.9	60		35	43.2	35				3.78	3.27	2.5	2.28		3.54	2.83	3.04		1.77	2.19	1.77		2.2	1.15	2.67	2.46	1.49	1.12	1.31	1.93	2.06	1.59	1.64	1.5	2.02	1.79
1.20854		52		55	63.1	54.8	50.8		45	41.8	69.5		35	48.9	35		2.63		2.78	3.19	2.77	2.57		2.28	2.11	3.51		1.77	2.47	1.77		2.2	1.16	2.64	2.44	1.49	1.13	1.31	1.92	2.06	1.6	1.64	1.5	2.02	1.79
1.21859		51		74.6	48.7	53.5	43.1		40	55	70.3		35	44.2	34.4		2.58		3.77	2.46	2.71	2.18		2.02	2.78	3.55		1.77	2.23	1.74		2.19	1.16	2.62	2.43	1.5	1.13	1.32	1.92	2.06	1.6	1.64	1.51	2.01	1.79
1.22864		52.4		74.8	40	54.6			45	74.4	59.1		24.8	42.7	34		2.65		3.78	2.03	2.76			2.28	3.76	2.99		1.25	2.16	1.72		2.18	1.17	2.6	2.41	1.5	1.14	1.32	1.92	2.05	1.6	1.64	1.51	2.01	1.79
1.23869		57.2		66	38.8	57.9			54.7	36.9	65		35	58.7	35		2.9		3.34	1.96	2.93			2.77	1.87	3.29		1.77	2.97	1.77		2.17	1.17	2.58	2.4	1.5	1.14	1.32	1.92	2.05	1.6	1.64	1.51	2.01	1.79
1.24874		45.1	40	75	58.1	55.1			40	48.8	54.9		35	42.7	35		2.28	2.02	3.79	2.94	2.79			2.02	2.47	2.78		1.77	2.16	1.77		2.16	1.17	2.56	2.38	1.5	1.15	1.33	1.91	2.04	1.6	1.64	1.51	2	1.79
1.25879		68.1	45	74.3	48.8	51.5			52.7	69.1	50.2		35	48.8			3.44	2.28	3.76	2.47	2.6			2.67	3.5	2.54		1.77	2.47			2.15	1.18	2.53	2.37	1.5	1.15	1.33	1.91	2.03	1.6	1.64	1.51	2	1.79
1.26884		72.2	40		46.9	55.9			74.7	74.3	62.9		35	52.9			3.65	2.02		2.37	2.83			3.78	3.76	3.18		1.77	2.67			2.15	1.18	2.51	2.35	1.5	1.15	1.33	1.9	2.03	1.6	1.64	1.52	1.99	1.78
1.27889			40		51.1	57.3	64.8	45	31.5	61.9	33		35	49.2				2.02		2.58	2.9	3.28	2.28	1.59	3.13	1.67		1.77	2.49			2.14	1.18	2.49	2.34	1.51	1.16	1.33	1.9	2.02	1.6	1.64	1.52	1.98	1.78
1.28894			40		55.3	57.5	64.5	40	48.7	59.9	51.3		35	33.3				2.02		2.8	2.91	3.26	2.02	2.46	3.03	2.6		1.77	1.68			2.13	1.19	2.47	2.32	1.51	1.16	1.34	1.89	2.01	1.6	1.64	1.52	1.98	1.78
1.29899			40		58.3	50.6	72	50.5	47.8	49.5	55.6		37	50.2				2.02		2.95	2.56	3.64	2.55	2.42	2.5	2.81		1.87	2.54			2.11	1.19	2.44	2.3	1.51	1.16	1.34	1.89	2	1.6	1.64	1.52	1.97	1.78
1.30905		45.6	40		67.6	51.7	74.3	54	40	74.6	66.9		35	43.4			2.31	2.02		3.42	2.62	3.76	2.73	2.02	3.78	3.38		1.77	2.2			2.1	1.19	2.42	2.29	1.51	1.17	1.34	1.88	2	1.6	1.64	1.52	1.96	1.77
1.3191		60.1	45		55.2	58.5	37.5	68.4	35.1	73.1	74.8		40	31.4			3.04	2.28		2.79	2.96	1.9	3.46	1.78	3.7	3.79		2.02	1.59			2.09	1.19	2.4	2.27	1.51	1.17	1.34	1.88	1.99	1.6	1.63	1.52	1.95	1.77
1.32915		63.5	40		49.1	61.7	28.3	40.1	30	36.7	72.9	52.4	37	50.6			3.21	2.02		2.49	3.12	1.43	2.03	1.52	1.85	3.69	2.65	1.87	2.56			2.08	1.2	2.37	2.25	1.5	1.17	1.34	1.87	1.98	1.6	1.63	1.52	1.95	1.76
1.3392		63.3	35.2		37.3	55.8	34.2	43.8	42.4	75	54	63.1	29.6	65.6			3.2	1.78		1.89	2.82	1.73	2.21	2.14	3.79	2.73	3.19	1.5	3.32			2.07	1.2	2.35	2.23	1.5	1.17	1.34	1.86	1.97	1.59	1.63	1.51	1.94	1.76
1.34925		64.7	53.4		38.2	51	40.6	58.9	45	48.2	55.5	69	35	42.3	40		3.27	2.7		1.93	2.58	2.06	2.98	2.28	2.44	2.81	3.49	1.77	2.14	2.02		2.06	1.2	2.33	2.22	1.5	1.17	1.34	1.86	1.96	1.59	1.63	1.51	1.93	1.75
1.3593		63.1	45		31	56	38.7	56.3	45	51.7	57.6	47.9	35	39.8	40		3.19	2.28		1.57	2.84	1.96	2.85	2.28	2.61	2.91	2.42	1.77	2.01	2.02		2.05	1.2	2.31	2.2	1.5	1.18	1.34	1.85	1.95	1.59	1.62	1.51	1.92	1.75
1.36935		68	40		48.5	57.7	60.4	46.2	73.4	39.6	63.4	35	35	34.5	40		3.44	2.02		2.46	2.92	3.05	2.34	3.71	2	3.21	1.77	1.77	1.75	2.02		2.04	1.2	2.28	2.18	1.5	1.18	1.34	1.84	1.94	1.59	1.62	1.51	1.91	1.74
1.3794		58	45		52.6	55.9	65.7	59.9	40.2	51.3	68.6	53	35	35.6	40		2.93	2.28		2.66	2.83	3.33	3.03	2.04	2.59	3.47	2.68	1.77	1.8	2.02		2.02	1.2	2.26	2.16	1.5	1.18	1.34	1.84	1.93	1.58	1.62	1.51	1.9	1.74
1.38945		54.2	40		46.1	57.3	40.6	57.2	47.1	57.1	75	58.2	40	37.2	40		2.74	2.02		2.33	2.9	2.05	2.89	2.38	2.89	3.79	2.95	2.02	1.88	2.02		2.01	1.21	2.24	2.15	1.5	1.18	1.34	1.83	1.92	1.58	1.61	1.51	1.89	1.73
1.3995		48.7	41		36.9	58	73.7	74.8	75	56.9	48.2	56.3	43.7	46.8	40		2.46	2.08		1.86	2.93	3.73	3.78	3.79	2.88	2.44	2.85	2.21	2.37	2.02		2	1.21	2.21	2.13	1.49	1.18	1.34	1.82	1.91	1.58	1.61	1.5	1.89	1.73
1.40955		67.8	40		53.1	57.3	58.5	51.7	71.4	67.7	60	62.8	39.2	52.2	40		3.43	2.02		2.69	2.9	2.96	2.61	3.61	3.42	3.03	3.18	1.98	2.64	2.02		1.99	1.21	2.19	2.11	1.49	1.18	1.34	1.81	1.9	1.57	1.61	1.5	1.88	1.72
1.4196		46.6	33.3		33.7	57.6	58.2	40.4	71.2	72.7	58.8	59.7	35.8	56.2	40		2.36	1.68		1.7	2.91	2.95	2.04	3.6	3.68	2.97	3.02	1.81	2.84	2.02		1.98	1.21	2.17	2.09	1.49	1.18	1.34	1.8	1.89	1.57	1.6	1.5	1.87	1.72
1.42965		59.1	32.9			54.6	71.6	41.9	29.6	54.8	55	50	40	49.2	40		2.99	1.66			2.76	3.62	2.12	1.5	2.77	2.78	2.53	2.02	2.49	2.02		1.97	1.21	2.15	2.07	1.49	1.18	1.34	1.8	1.88	1.57	1.6	1.5	1.86	1.71
1.4397		63	28.3		47.1	48	52.6	46.5	24.7	60.1	71	39.7	44	48.2	40		3.19	1.43		2.38	2.43	2.66	2.35	1.25	3.04	3.59	2.01	2.23	2.44	2.02		1.96	1.21	2.12	2.06	1.48	1.18	1.34	1.79	1.87	1.56	1.59	1.49	1.85	1.7
1.44975		45.8	26		9.98	30	45.7	53.8	31	49.3	27.1		45	45.7	40		2.32	1.32		0.505	1.52	2.31	2.72	1.57	2.49	1.37		2.28	2.31	2.02		1.94	1.21	2.1	2.04	1.48	1.18	1.34	1.78	1.86	1.56	1.59	1.49	1.84	1.7
1.4598		42.6	56.8		39.7	50.6	44.5	54	18.1	34.3	62.2		32.4	47.1	40		2.16	2.87		2.01	2.56	2.25	2.73	0.916	1.73	3.15		1.64	2.38	2.02		1.93	1.21	2.08	2.02	1.48	1.18	1.34	1.77	1.85	1.55	1.58	1.49	1.83	1.69
1.46985		55	40.3		41	39.2	40.6	54	21.5	58.4	68.9		33	49.7	22.1		2.78	2.04		2.07	1.98	2.05	2.73	1.09	2.96	3.49		1.67	2.51	1.12		1.92	1.21	2.05	2	1.47	1.18	1.34	1.76	1.84	1.55	1.58	1.48	1.82	1.68
1.4799		59.6	29.2		39.5	58.7	57.2	64	18.8	38.1	74.4		31.3	45.6			3.02	1.48		2	2.97	2.89	3.24	0.95	1.93	3.76		1.59	2.31			1.91	1.21	2.03	1.99	1.47	1.18	1.33	1.75	1.83	1.54	1.57	1.48	1.81	1.68
1.48995		40.4	36.2		61.5	57.8	55.3	75	12		74.7		33				2.04	1.83		3.11	2.93	2.8	3.79	0.607		3.78		1.67				1.9	1.21	2.01	1.97	1.47	1.18	1.33	1.74	1.82	1.54	1.57	1.48	1.8	1.67
1.5		59.8	37.1		61.4	54.5	53	68.7	24.9		52.9		31.2				3.03	1.88		3.11	2.76	2.68	3.48	1.26		2.68		1.58				1.89	1.21	1.99	1.95	1.46	1.18	1.33	1.74	1.81	1.54	1.56	1.47	1.79	1.66

## Sheet: Figure 9a, e
Example log10 power spectra of patients 1, 0-10 s prior to infusion (baseline) and 0-10 s following LOC (post-LOC). Units: log10 (μV^2/Hz).
Time (s)	Baseline	post-LOC
0.5	1.42	2.62
1	1.19	2.29
1.5	0.758	1.81
2	0.539	1.55
2.5	0.421	1.06
3	0.3	0.845
3.5	0.122	0.71
4	-0.107	0.537
4.5	-0.0972	0.826
5	-0.163	0.891
5.5	-0.169	0.915
6	-0.173	0.875
6.5	-0.129	0.807
7	-0.121	1.12
7.5	0.172	1.13
8	0.64	1.11
8.5	0.805	1.18
9	0.823	1.41
9.5	0.634	1.39
10	0.248	1.37
10.5	0.0205	1.11
11	-0.0332	1.07
11.5	-0.183	0.988
12	-0.179	1.17
12.5	-0.197	1.02
13	-0.25	0.925
13.5	-0.247	0.883
14	-0.306	0.833
14.5	-0.27	0.763
15	-0.215	0.845
15.5	-0.208	0.537
16	-0.238	0.59
16.5	-0.2	0.571
17	-0.239	0.583
17.5	-0.225	0.543
18	-0.245	0.386
18.5	-0.3	0.266
19	-0.18	0.058
19.5	-0.152	-0.0344
20	-0.16	-0.0906
20.5	-0.0617	-0.226
21	-0.153	-0.247
21.5	-0.149	-0.0685
22	-0.145	-0.173
22.5	-0.193	-0.121
23	-0.263	-0.264
23.5	-0.293	-0.00841
24	-0.46	0.0183
24.5	-0.513	-0.0482
25	-0.593	-0.383
25.5	-0.605	-0.456
26	-0.635	-0.352
26.5	-0.632	-0.62
27	-0.667	-0.614
27.5	-0.637	-0.688
28	-0.74	-0.549
28.5	-0.781	-0.498
29	-0.909	-0.613
29.5	-0.827	-0.87
30	-0.802	-1.05
30.5	-0.777	-0.969
31	-0.833	-0.835
31.5	-0.844	-0.777
32	-0.933	-0.827
32.5	-0.956	-0.889
33	-0.965	-1.03
33.5	-1.01	-1.12
34	-1.07	-1.51
34.5	-0.972	-1.23
35	-1.07	-1.23
35.5	-1.08	-1.29
36	-1.16	-1.38
36.5	-1.13	-1.28
37	-1.06	-1.11
37.5	-1.06	-1.07
38	-1.12	-1.03
38.5	-1.09	-1.09
39	-1.22	-1.4
39.5	-1.15	-1.62
40	-1.2	-1.62
40.5	-1.19	-1.74
41	-1.16	-1.78
41.5	-1.17	-1.63
42	-1.08	-1.75
42.5	-1.07	-1.57
43	-1.12	-1.63
43.5	-1.15	-1.62
44	-1.15	-1.6
44.5	-1.07	-1.54
45	-1.04	-1.45
45.5	-1.12	-1.53
46	-1.26	-1.5
46.5	-1.28	-1.54
47	-1.29	-1.6
47.5	-1.26	-1.49
48	-1.24	-1.52
48.5	-1.24	-1.69
49	-1.2	-2.41
49.5	-1.23	-2.12
50	-1.23	-1.82
50.5	-1.34	-1.94
51	-1.39	-2
51.5	-1.34	-2.22
52	-1.31	-2.2
52.5	-1.29	-2.14
53	-1.25	-2.39
53.5	-1.18	-2.39
54	-1.22	-2.11
54.5	-1.23	-2.01
55	-1.32	-1.97
55.5	-1.34	-2.11
56	-1.21	-2.27
56.5	-1.25	-2.35
57	-1.27	-2.3
57.5	-1.36	-2.19
58	-1.38	-2.1
58.5	-1.32	-2.13
59	-1.29	-2.21
59.5	-1.3	-2.32
60	-1.33	-2.34
60.5	-1.32	-2.3
61	-1.34	-2.15
61.5	-1.41	-2.06
62	-1.38	-2.14
62.5	-1.37	-2.21
63	-1.32	-2.34
63.5	-1.34	-2.42
64	-1.36	-2.31
64.5	-1.36	-2.16
65	-1.47	-1.85
65.5	-1.43	-1.99
66	-1.41	-2.41
66.5	-1.37	-2.38
67	-1.25	-2.27
67.5	-1.2	-2.11
68	-1.2	-1.95
68.5	-1.22	-2.03
69	-1.33	-2.28
69.5	-1.28	-2.06
70	-1.34	-2.25
70.5	-1.32	-2.3
71	-1.29	-2.24
71.5	-1.34	-2.26
72	-1.37	-2.45
72.5	-1.41	-2.13
73	-1.4	-1.96
73.5	-1.33	-2.31
74	-1.32	-2.56
74.5	-1.26	-2.42
75	-1.26	-2.35
75.5	-1.39	-2.4
76	-1.42	-2.58
76.5	-1.39	-2.48
77	-1.29	-2.21
77.5	-1.25	-2.5
78	-1.26	-2.51
78.5	-1.3	-2.4
79	-1.27	-2.53
79.5	-1.37	-2.6
80	-1.31	-2.63
80.5	-1.35	-2.31
81	-1.32	-2.24
81.5	-1.3	-2.13
82	-1.31	-2.19
82.5	-1.29	-2.41
83	-1.37	-2.32
83.5	-1.34	-2.39
84	-1.33	-2.69
84.5	-1.33	-2.44
85	-1.33	-2.27
85.5	-1.35	-2.21
86	-1.28	-2.05
86.5	-1.26	-2.37
87	-1.26	-2.76
87.5	-1.22	-2.42
88	-1.29	-2.23
88.5	-1.23	-2.44
89	-1.27	-2.59
89.5	-1.25	-2.42
90	-1.28	-2.03
90.5	-1.32	-2.15
91	-1.4	-2.17
91.5	-1.37	-2.21
92	-1.39	-2.12
92.5	-1.44	-2.2
93	-1.45	-2.4
93.5	-1.41	-2.28
94	-1.37	-2.04
94.5	-1.31	-2.02
95	-1.34	-2.63
95.5	-1.33	-2.45
96	-1.3	-2.4
96.5	-1.32	-2.34
97	-1.25	-2.19
97.5	-1.29	-2.19
98	-1.18	-2.08
98.5	-1.18	-1.91
99	-1.27	-1.89
99.5	-1.3	-1.92
100	-1.35	-1.99
100.5	-1.36	-2.38
101	-1.34	-2.27
101.5	-1.26	-2.56
102	-1.26	-2.26
102.5	-1.33	-2.3
103	-1.31	-2.31
103.5	-1.31	-2.22
104	-1.28	-2.16
104.5	-1.33	-2.26
105	-1.33	-2.03
105.5	-1.32	-2.01
106	-1.32	-2.37
106.5	-1.38	-2.47
107	-1.28	-2.4
107.5	-1.28	-2.26
108	-1.24	-2.35
108.5	-1.17	-3.05
109	-1.22	-2.5
109.5	-1.27	-2.05
110	-1.25	-1.89
110.5	-1.32	-2.16
111	-1.2	-2.53
111.5	-1.16	-2.4
112	-1.17	-2.39
112.5	-1.25	-2.78
113	-1.36	-2.21
113.5	-1.36	-2.1
114	-1.32	-2.05
114.5	-1.22	-2.07
115	-1.27	-2.28
115.5	-1.3	-2.15
116	-1.35	-2.17
116.5	-1.33	-2.11
117	-1.33	-2.13
117.5	-1.29	-2.21
118	-1.27	-2.18
118.5	-1.3	-2.12
119	-1.28	-2.08
119.5	-1.28	-2.13
120	-1.29	-2.15
120.5	-1.3	-2.18
121	-1.3	-2.18
121.5	-1.28	-2.17
122	-1.25	-2.12
122.5	-1.25	-2.13
123	-1.26	-2.2
123.5	-1.26	-2.18
124	-1.29	-2.2
124.5	-1.25	-2.08
125	-1.23	-2.11
125.5	-1.16	-2.15
126	-1.16	-2.27
126.5	-1.24	-2.08
127	-1.26	-2.1
127.5	-1.27	-2.18
128	-1.21	-2.22
128.5	-1.2	-2.25
129	-1.14	-2.39
129.5	-1.2	-2.42
130	-1.29	-2.32
130.5	-1.25	-2.23
131	-1.25	-2.26
131.5	-1.25	-2.18
132	-1.26	-2.3
132.5	-1.24	-2.15
133	-1.12	-2.23
133.5	-1.14	-2.2
134	-1.14	-2.2
134.5	-1.19	-2.09
135	-1.33	-2.04
135.5	-1.26	-1.89
136	-1.28	-1.84
136.5	-1.37	-2.19
137	-1.34	-2.25
137.5	-1.32	-2.37
138	-1.21	-2.79
138.5	-1.26	-2.59
139	-1.26	-2.4
139.5	-1.27	-2.55
140	-1.22	-2.2
140.5	-1.27	-2.13
141	-1.22	-2.42
141.5	-1.26	-2.39
142	-1.21	-2.22
142.5	-1.27	-2.18
143	-1.28	-2.31
143.5	-1.28	-2.22
144	-1.28	-2.2
144.5	-1.33	-2.34
145	-1.34	-2.45
145.5	-1.35	-2.04
146	-1.36	-2.07
146.5	-1.34	-2.28
147	-1.31	-2.6
147.5	-1.24	-2.37
148	-1.26	-2.07
148.5	-1.28	-1.99
149	-1.28	-1.98
149.5	-1.29	-2.28

## Sheet: Figure 9b
log10 median spectrogram, normalized to baseline. Units: log10 (μV^2/Hz).
Frequency (Hz)	-299.0 s	-298.9 s	-298.8 s	-298.7 s	-298.6 s	-298.5 s	-298.4 s	-298.3 s	-298.2 s	-298.1 s	-298.0 s	-297.9 s	-297.8 s	-297.7 s	-297.6 s	-297.5 s	-297.4 s	-297.3 s	-297.2 s	-297.1 s	-297.0 s	-296.9 s	-296.8 s	-296.7 s	-296.6 s	-296.5 s	-296.4 s	-296.3 s	-296.2 s	-296.1 s	-296.0 s	-295.9 s	-295.8 s	-295.7 s	-295.6 s	-295.5 s	-295.4 s	-295.3 s	-295.2 s	-295.1 s	-295.0 s	-294.9 s	-294.8 s	-294.7 s	-294.6 s	-294.5 s	-294.4 s	-294.3 s	-294.2 s
0.5	-1.9	-1.9	-1.21	-0.817	-0.782	-0.557	-0.569	-0.714	-0.916	-1.18	-1.2	-1.36	-1.36	-1.27	-1.37	-1.41	-0.69	0.115	0.824	0.965	0.765	0.479	0.575	0.861	1.13	1.35	1.51	1.58	1.54	1.49	1.57	1.69	1.65	1.4	1.34	1.35	1.34	1.28	1.27	1.28	1.43	1.55	1.51	1.25	0.87	0.425	-0.0583	-0.495	-0.668
1	-1.02	-1.02	-0.832	-0.526	-0.299	-0.322	-0.608	-0.71	-0.345	0.0266	0.127	0.119	0.123	0.183	0.137	0.162	0.273	0.354	0.324	0.345	0.311	0.0634	-0.199	-0.324	-0.272	-0.078	0.0518	-0.0274	0.269	0.706	0.829	0.826	0.69	0.611	0.491	0.368	0.493	0.579	0.55	0.552	0.91	1.17	0.974	0.464	0.105	-0.00843	-0.0335	0.0554	0.0425
1.5	-1.29	-1.31	-1.17	-0.974	-0.442	-0.0488	0.186	-0.0582	0.114	0.671	0.597	0.797	0.873	0.869	0.797	0.854	0.812	0.522	0.365	0.397	0.199	-0.426	-1.3	-1.51	-1.45	-1.16	-1.13	-1.56	-1.46	-0.758	-0.47	-0.35	-0.467	-0.38	-0.0755	0.207	0.382	0.446	0.345	0.52	0.812	1.05	0.934	0.476	-0.19	-0.164	-0.0697	0.146	0.00193
2	-1.38	-1.42	-1.05	-0.748	-0.391	-0.0153	0.372	0.44	0.276	-0.195	-1.02	-0.59	-0.167	-0.189	0.147	0.531	0.536	0.323	0.397	0.618	0.477	-0.0634	-0.598	-0.934	-0.781	-0.627	-0.95	-1.32	-1.4	-1.23	-1.09	-1.28	-1.39	-1.22	-1.03	-0.777	-0.743	-0.918	-0.698	-0.496	-0.3	0.0574	0.152	0.234	0.266	0.0926	0.172	0.509	0.714
2.5	-1.65	-2.23	-2.05	-1.33	-0.97	-0.839	-0.579	-0.0798	-0.266	-0.774	-0.897	-0.416	-0.268	-0.553	-0.711	-0.15	0.0339	-0.00666	0.35	0.17	-0.338	-0.928	-1.01	-1.02	-0.672	-0.181	-0.404	-0.858	-0.853	-0.831	-1.05	-1.29	-0.76	-0.354	-0.36	-0.749	-0.635	-0.634	-0.667	-0.83	-1.23	-1.03	-1	-0.816	-0.701	-0.767	-0.488	-0.383	-0.378
3	-2.61	-2.61	-1.89	-1.43	-1.01	-0.92	-0.76	-0.293	-0.56	-0.633	-0.587	-0.381	-0.563	-0.543	-0.318	-0.404	-0.563	-0.885	-1.02	-1	-0.84	-0.546	-0.767	-1.11	-1.13	-1.84	-1.39	-1.11	-0.974	-1.24	-1.73	-1.76	-1.22	-1.01	-1.18	-1.5	-1.23	-1.14	-0.6	-0.512	-0.915	-1.12	-0.989	-0.914	-0.71	-0.631	-0.702	-0.285	-0.301
3.5	-2.37	-2.11	-1.85	-1.82	-1.7	-1.69	-1.58	-1.58	-0.707	-0.34	-0.884	-0.733	-0.935	-0.171	-0.254	-0.416	-0.335	-0.462	-0.469	-0.66	-0.993	-1.32	-1.5	-1.57	-1.68	-1.53	-1.41	-1.8	-1.47	-1.39	-1.85	-0.863	-0.902	-1.34	-1.56	-1.44	-1.59	-1.48	-1.2	-0.728	-0.502	-0.779	-1.02	-0.758	-1.06	-1.04	-0.909	-0.684	-0.847
4	-2.63	-2.78	-2.32	-1.59	-1.33	-0.935	-0.721	-1.08	-0.608	-0.235	-0.102	-0.379	-0.297	-0.126	0.108	0.444	0.772	0.981	0.763	0.362	0.0104	-0.968	-0.243	-0.266	-0.297	-0.314	-0.603	-0.54	-0.146	0.223	-0.0112	0.0792	-1.19	-1.64	-1.44	-0.863	-1.13	-1.51	-1.57	-1.11	-1.21	-1.22	-1.57	-1.26	-1.02	-0.74	-0.63	-0.758	-0.979
4.5	-0.649	-0.825	0.122	0.0959	0.0587	0.228	0.382	0.174	0.103	-0.0939	-0.385	-0.398	-0.335	-0.22	0.0931	0.146	0.606	0.516	0.379	-0.263	-0.243	-0.723	-0.561	-0.494	-0.39	-0.548	-0.621	-0.354	0.076	-0.0887	0.197	0.134	0.106	-0.0939	-0.19	-0.027	-0.0906	0.0274	0.0885	0.0707	0.0321	-0.0631	-0.52	-0.728	-0.931	-0.792	-0.402	-1.35	-0.471
5	0.0706	0.719	1.35	1.37	1.3	1.4	1.41	1.44	1.29	0.908	0.53	-0.0101	0.204	0.0751	-0.0357	0.155	-0.117	-0.128	-0.565	-1.48	-1.47	-1.22	-0.775	-1.04	-0.761	-0.881	-0.938	-0.663	-0.141	-0.261	0.373	-0.0589	-0.0514	-0.141	-0.506	-0.318	0.0365	0.259	0.364	0.285	-0.0522	0.123	0.522	0.793	0.628	0.611	0.177	-0.649	-0.0453
5.5	0.556	0.56	0.773	0.876	1.38	1.52	1.43	1.36	1.02	0.8	0.521	0.827	0.259	0.0178	-0.747	-0.922	-1.1	-1.01	-1	-0.777	-1.01	-1.28	-1.75	-1.73	-1.12	-1.47	-1.21	-1.06	-0.296	0.0265	0.755	0.609	0.796	1.14	0.906	0.97	1.1	1.15	1.55	1.24	1.16	0.972	1.19	1.21	1.59	1.56	1.58	1.02	0.321
6	1.05	1.09	1.2	1.24	1.2	0.723	0.816	0.517	1.12	1.07	0.923	0.202	-0.421	-0.832	-0.884	-0.762	-0.142	-0.0296	-0.0333	0.0223	-0.504	-1.01	-0.861	-0.886	-0.69	-0.438	-0.735	-0.983	-1.12	-0.653	-0.0845	0.409	0.475	1	0.945	1.15	1.12	1.12	0.976	0.923	1.13	1.34	1.29	1.5	1.28	0.877	0.956	0.69	0.149
6.5	0.313	0.603	0.464	0.507	0.44	0.682	0.594	0.407	0.58	0.395	0.221	0.0501	0.312	0.177	0.267	-0.151	-0.445	-0.512	-0.309	-0.0991	0.0508	0.177	-0.271	-0.381	-0.655	-0.494	-0.652	-0.847	-0.321	-0.248	-0.293	0.177	0.917	1.43	1.19	1.4	1.34	1.5	1.06	1.26	1.13	1.18	1.22	1.12	1.29	1.06	0.991	0.807	0.52
7	0.171	0.471	0.497	0.345	-0.0541	-0.00783	0.0663	0.108	0.397	0.654	0.431	0.115	0.116	-0.21	0.0657	0.248	0.239	0.0604	-0.349	-0.504	-0.268	0.0406	0.0878	-0.0897	-0.479	-0.256	-0.392	-0.596	0.126	0.583	0.628	0.914	0.782	0.56	0.551	0.838	1.1	1.31	1.07	0.927	0.933	0.883	0.993	0.997	0.484	0.405	0.547	1.08	1.61
7.5	-0.102	0.251	0.312	0.151	0.433	0.659	0.931	0.919	0.702	0.452	0.0922	0.242	0.289	0.572	0.705	0.96	0.692	0.534	0.356	0.434	0.26	-0.074	-0.186	-0.309	-0.463	-0.747	-0.489	-0.0241	0.548	0.939	0.807	0.607	0.361	0.659	1.16	1.34	0.83	0.437	0.301	0.41	0.91	0.896	0.368	0.255	-0.717	0.0508	0.298	0.454	0.772
8	-0.968	-0.378	-0.0104	0.011	-0.105	-0.259	-0.156	-0.194	-0.246	-0.274	-0.636	-0.539	-0.159	0.176	0.456	0.564	0.265	0.158	0.279	0.235	0.0652	-0.226	-0.386	-0.197	-0.0151	0.125	0.117	-0.022	0.388	0.734	1.2	0.857	0.272	0.522	0.793	1.06	0.934	0.471	0.501	0.504	0.602	0.735	0.486	0.492	0.278	0.301	0.432	0.593	0.677
8.5	-0.338	0.0941	0.431	0.49	0.429	0.13	-0.0614	-0.231	-0.00515	-0.0116	-0.242	-0.043	0.176	0.581	0.725	0.891	0.719	0.731	0.479	0.558	0.73	0.801	0.757	0.519	0.427	0.456	0.704	0.454	0.0848	0.018	-0.000533	0.198	0.0826	0.0208	-0.165	-0.125	-0.186	-0.281	-0.395	-0.659	-0.742	-0.455	-0.0376	0.464	0.416	0.143	-0.0582	-0.41	0.104
9	-0.758	-0.488	-0.339	0.162	0.258	0.322	-0.0531	0.0104	0.225	0.259	0.422	0.583	0.947	0.905	0.838	0.656	0.835	0.9	0.795	0.757	0.618	0.541	0.456	0.592	0.681	0.919	1.18	1.15	0.733	0.563	0.564	0.845	0.686	0.353	0.0938	-0.0117	0.0984	0.365	0.488	0.13	-0.136	-0.186	-0.0477	-0.0878	-0.268	-0.412	-0.232	-0.14	-0.116
9.5	-0.917	-0.882	-0.286	0.203	0.321	0.521	0.653	0.711	0.733	0.77	1.02	0.815	0.621	0.454	0.617	0.589	0.726	0.474	0.181	0.265	0.187	0.111	-0.0708	-0.121	-0.148	0.0253	0.138	0.0315	-0.2	-0.233	-0.188	0.0429	-0.07	-0.362	-0.495	-0.578	-0.576	-0.51	-0.551	-0.676	-0.874	-0.99	-0.852	-0.721	-0.284	-0.303	-0.273	-0.036	0.474
10	-0.778	-0.357	0.0626	0.513	1	1.25	1.17	0.923	0.815	0.728	0.717	0.671	0.517	-0.0266	-0.216	-0.15	0.233	0.281	-0.136	-0.294	-0.262	0.293	-0.0745	-0.18	-0.558	-0.448	-0.629	-0.53	-0.408	-0.823	-1.04	-0.955	-0.915	-0.936	-0.971	-1.23	-1.02	-1.09	-1.05	-1.24	-1.67	-1.73	-2	-2.26	-2.21	-1.84	-1.71	-1.65	-1.3
10.5	-0.349	0.182	0.302	-0.049	-0.061	0.0835	0.297	0.255	0.0315	0.0845	-0.0367	-0.472	-0.507	-0.278	-0.202	-0.519	-0.47	-0.168	-0.137	0.14	0.0967	-0.159	-0.234	0.172	0.243	0.0672	-0.334	-0.6	-0.542	-0.116	0.313	0.399	0.109	-0.273	-0.554	-0.952	-0.901	-0.808	-0.799	-1.11	-1.34	-1.04	-1.34	-1.47	-1.45	-1.06	-0.538	-0.416	-0.311
11	-0.46	-0.237	0.326	0.699	1.1	1.28	1.3	1.11	1	0.999	0.849	0.825	0.42	0.578	0.689	0.318	0.402	0.396	-0.0289	-0.941	-0.992	-0.702	-0.504	-0.21	-0.0698	0.0544	-0.252	-0.815	-0.816	-0.125	0.435	0.408	-0.0128	-0.994	-1.68	-1.21	-0.53	-0.537	-0.646	-0.756	-0.869	-0.719	-0.547	-0.373	-0.322	-0.167	0.0408	0.356	0.395
11.5	0.257	0.546	1	0.996	0.638	0.375	-0.0872	0.225	0.448	0.583	0.585	0.428	0.374	0.58	0.0744	0.116	-0.219	-0.0896	0.131	-0.0884	-0.378	-0.821	-0.687	-0.565	-0.321	-0.00373	0.0436	-0.249	-0.145	0.245	0.302	0.369	0.765	0.585	0.103	-0.066	-0.0735	-0.00477	0.277	0.426	0.257	-0.353	-0.601	-0.475	-0.364	-0.456	-0.344	-0.00611	0.548
12	0.551	0.77	0.613	0.543	0.726	0.857	0.639	0.417	0.467	0.266	0.377	0.782	0.828	0.468	0.0969	-0.0921	-0.127	-0.0917	-0.112	-0.78	-1.4	-1.53	-1.41	-1.29	-1.03	-0.333	-0.389	-0.456	-0.312	-0.484	-0.539	-0.524	-0.577	-0.777	-0.59	-0.378	-0.445	-0.399	-0.615	-0.61	-0.267	-0.167	0.049	-0.0471	0.0779	0.231	0.495	0.676	0.865
12.5	-0.238	-0.718	-0.679	-0.278	0.169	0.253	-0.0512	-0.816	-1.39	-1.31	-0.417	-0.651	-0.642	-0.686	-0.485	0.158	0.0856	-0.0518	-0.181	-0.617	-0.711	-0.103	0.113	0.0717	-0.273	-0.471	-0.3	-0.231	-0.155	-0.485	-0.853	-0.832	-0.513	-0.518	-0.36	-0.739	-1.28	-0.919	-0.73	-0.948	-0.933	-0.506	-0.807	-0.495	-0.0776	0.357	0.604	0.587	0.786
13	0.477	0.595	0.787	0.46	0.142	0.0219	0.0932	0.308	0.228	-0.0466	-0.046	-0.394	-1.36	-1.05	-0.959	-0.892	-0.492	-0.855	-1.27	-1.62	-1.15	-0.873	-0.893	-0.514	-0.391	-0.284	-0.498	-0.512	-0.646	-0.528	-0.42	-0.95	-1.32	-1.43	-1.31	-1.45	-2.01	-1.8	-1.97	-1.61	-1.12	-0.869	-0.766	-0.972	-0.795	-0.148	-0.343	-0.0578	0.191
13.5	1.23	1.01	0.994	0.764	0.732	0.961	0.686	0.595	-0.0206	-0.32	-0.433	-0.409	0.0976	0.786	0.467	0.101	0.118	-0.0764	-0.0891	-0.0807	0.00919	-0.173	-0.746	-1.1	-0.936	-0.589	-0.381	-0.508	-0.56	-0.876	-1.12	-1.26	-1.39	-1.61	-1.72	-1.61	-1.02	-1.46	-1.89	-1.51	-1.21	-0.816	-0.785	-1.4	-1.8	-0.376	-0.552	-0.109	0.432
14	1.27	1.52	1.6	1.92	1.83	1.46	1.22	0.79	0.622	0.728	0.7	0.692	0.597	0.513	0.945	0.836	1.04	0.919	0.861	0.539	0.462	0.072	0.165	0.456	0.475	0.793	0.498	0.427	0.176	0.278	-0.0127	-0.616	-0.975	-1.07	-1.06	-1.03	-0.9	-0.862	-1.16	-0.912	-0.652	-0.479	-0.221	-0.605	-0.641	-0.477	-0.298	0.229	-0.143
14.5	1.07	1.34	1.4	1.44	1.92	1.59	1.63	1.44	1	0.83	1.03	1.08	1.24	1.44	1.65	1.5	1.46	1.16	0.656	0.589	0.928	1.19	1.26	0.963	0.47	0.323	0.367	0.503	0.603	0.41	0.43	0.279	0.373	0.137	0.188	0.155	-0.191	-0.165	-0.478	-0.125	-0.227	0.0674	-0.545	-0.253	-0.366	-0.227	0.287	0.356	0.647
15	0.605	0.597	1.04	1.34	1.34	0.702	0.409	0.173	0.342	0.377	0.596	0.486	0.366	0.635	0.461	0.426	-0.204	0.126	0.223	0.731	0.993	0.877	1.24	1.32	1.38	1.6	1.59	1.48	1.25	1.18	0.984	0.81	0.839	0.616	0.0542	-0.353	-0.705	-0.472	-0.287	-0.105	-0.395	-0.896	-1.34	-0.556	-0.174	0.0974	0.364	0.594	0.985
15.5	0.928	0.869	0.659	0.336	0.33	0.53	0.785	0.767	0.593	0.477	0.845	0.647	0.746	1.17	1.23	1.13	0.487	0.47	0.826	1.08	0.998	0.888	0.976	1.07	1.11	1.16	1.17	1.21	1.23	1.19	0.959	0.759	0.624	0.529	0.333	0.446	0.254	-0.286	-0.376	-0.525	-0.365	-0.656	-0.893	-0.724	-0.568	0.0712	0.426	0.499	0.942
16	0.488	0.175	-0.159	0.0538	0.632	1.21	1.21	1.04	0.827	0.848	1.21	1.47	1.3	0.917	0.958	0.881	0.684	0.767	0.915	0.775	0.403	0.115	0.22	0.046	0.451	0.652	1.02	1.01	0.903	0.315	0.0445	0.271	0.336	0.901	0.857	0.728	0.518	0.227	-0.226	-0.847	-1.04	-0.96	-1.16	-1.76	-2.09	-1.6	-0.901	-0.655	-0.366
16.5	-0.284	0.0356	0.0748	0.452	0.351	0.327	-0.0373	-0.0788	-0.0521	-0.0221	0.216	0.214	0.227	-0.415	-0.15	-0.0922	-0.181	-0.1	-0.0369	-0.406	-0.229	0.166	0.321	0.0601	0.0735	-0.117	0.175	0.357	0.643	0.642	0.728	0.492	0.512	0.463	0.494	0.604	0.672	0.575	0.297	0.00618	-0.154	-0.194	-0.237	0.116	0.189	-0.171	0.262	0.447	0.935
17	0.258	0.522	0.337	0.337	0.228	0.233	0.161	0.0733	-0.16	-0.373	-0.826	-0.385	0.178	0.0436	0.107	-0.0775	-0.252	-0.336	-0.0611	0.181	0.541	0.412	0.168	-0.137	-0.197	-0.0176	-0.051	-0.163	-0.364	-0.296	-0.144	0.093	-0.127	-0.0861	0.00284	0.225	0.0798	-0.258	-0.435	-0.689	-0.649	-0.232	-0.109	-0.284	-0.239	-0.458	0.00577	0.322	0.372
17.5	-0.626	-0.184	-0.0834	-0.301	-0.737	-1.06	-1.21	-0.743	-0.323	-0.101	-0.482	-0.736	-0.605	-0.412	-0.502	-0.541	-0.457	-0.522	-0.376	-0.236	-0.399	-0.364	-0.0652	-0.0958	-0.16	-0.107	-0.171	-0.287	-0.388	-0.151	-0.424	-1.17	-1.22	-0.852	-0.821	-0.83	-1.19	-1.54	-1.49	-1.55	-0.942	-0.558	-0.357	-0.746	-0.901	-0.606	-0.227	-0.119	-0.0364
18	-0.94	-0.886	-0.982	-0.718	-0.547	-0.546	-0.573	-0.885	-1.04	-0.931	-1.06	-1.21	-1.38	-0.811	-0.49	-0.475	-0.719	-0.982	-0.945	-0.503	-0.22	0.0294	-0.0957	-1.12	-1.35	-0.967	-0.632	-0.237	-0.241	-0.63	-1.02	-1.49	-1.76	-1.24	-1.35	-1.73	-2.07	-2.3	-1.88	-1.79	-0.996	-0.456	-0.184	-0.22	-0.305	-0.377	-0.519	-0.164	-0.33
18.5	-1.16	-1.66	-1.81	-1.87	-1.68	-1.74	-1.57	-1.78	-1.8	-1.94	-2.19	-2.02	-1.76	-1.36	-1.13	-0.913	-0.755	-0.534	-0.912	-0.918	-1.24	-0.881	-0.426	-0.0491	-0.0241	-0.305	-0.499	-0.571	-0.406	-0.279	-0.302	-0.569	-1.07	-0.955	-1.28	-1.61	-1.35	-1.35	-1.72	-1.43	-0.635	-0.294	-0.365	-0.181	-0.15	-0.252	-0.423	-0.275	-0.331
19	-0.197	-0.637	-0.829	-0.74	-0.731	-0.814	-0.741	-1.18	-1.63	-1.69	-2.45	-2.28	-1.9	-1.82	-1.53	-1.47	-1.59	-1.29	-1.29	-0.877	-0.866	-0.892	-0.514	-0.0911	-0.228	-0.113	-0.0235	0.148	0.197	0.272	0.294	0.229	0.0168	0.0277	-0.0466	-0.307	-0.745	-0.618	-0.148	-0.237	-0.14	-0.144	-0.19	-0.0708	0.278	0.266	0.0126	-0.0467	0.224
19.5	-0.209	-0.105	-0.258	-0.772	-0.887	-0.91	-0.758	-0.634	-0.639	-1.07	-1.18	-1.47	-1.28	-1.37	-1.41	-1.68	-2.31	-1.91	-1.55	-1.25	-1.1	-0.92	-0.285	0.152	0.347	0.501	0.321	0.189	0.195	0.318	0.277	0.825	1.05	0.802	0.581	0.439	-0.14	-0.275	-0.519	-0.524	-0.34	-0.158	-0.167	-0.497	-0.5	-0.151	-0.198	-0.245	0.0495
20	-0.819	-0.566	-0.906	-1.01	-0.771	-0.746	-0.647	-0.791	-0.673	-1.02	-0.813	-0.745	-0.669	-0.976	-1.48	-2.11	-2.33	-1.97	-1.42	-1.08	-0.559	-0.709	-0.831	-0.609	0.104	0.38	0.508	0.411	-0.0485	-0.117	-0.0148	0.692	0.83	0.291	0.0918	0.087	-0.0149	0.015	-0.265	-0.53	-0.726	-0.73	-0.902	-0.859	-0.801	-0.926	-0.473	-0.0664	0.96
20.5	-1.03	-0.559	-0.881	-1.22	-1.01	-0.899	-0.804	-0.754	-1.02	-1.66	-1.48	-1.31	-1.2	-1.38	-1.53	-1.47	-1.66	-1.31	-1.07	-0.926	-0.889	-0.677	-0.824	-0.67	-0.252	-0.31	-0.345	-0.226	-0.206	-0.505	-0.345	-0.18	-0.238	-0.13	-0.224	-0.176	-0.318	-0.443	-0.391	-0.497	-0.824	-1.22	-1.35	-2.32	-2.07	-1.32	-1.12	-0.676	0.0472
21	0.0102	0.198	0.0533	-0.09	-0.296	-0.532	-0.936	-0.77	-0.797	-0.995	-1.16	-0.847	-0.948	-0.733	-0.943	-1.14	-0.98	-0.724	-0.696	-0.797	-0.778	-0.957	-0.655	-0.662	-0.378	-0.413	-0.0953	0.381	0.391	0.251	0.379	0.378	0.598	0.59	0.537	0.215	-0.102	-0.332	-0.442	-0.579	-0.78	-1.07	-1.13	-1.28	-1.31	-0.856	-0.497	-0.0305	0.333
21.5	-0.2	0.281	0.517	0.644	0.797	0.631	0.242	0.213	-0.117	-0.0391	-0.284	-0.324	-0.468	-0.274	-0.0275	0.17	0.0416	0.0514	-0.338	-0.52	-0.363	-0.118	-0.19	-0.255	-0.214	-0.107	0.0104	0.193	-0.232	-0.462	-0.44	-0.342	-0.33	-0.161	-0.362	-0.591	-0.6	-0.571	-0.381	-0.237	-0.475	-0.913	-0.845	-0.847	-0.762	-0.526	-0.271	-0.422	-0.568
22	-0.156	0.0379	0.389	0.375	0.649	0.93	1.05	0.822	0.579	0.402	0.0987	-0.33	-0.737	-0.608	-0.493	-0.137	-0.00802	0.365	0.398	0.224	-0.134	-0.707	-1.29	-1.11	-0.987	-0.49	-0.449	-0.901	-1.43	-1.7	-1.68	-1.24	-0.614	-0.757	-0.958	-0.98	-1.03	-0.936	-0.977	-0.925	-1.15	-1.21	-0.805	-0.442	-0.225	-0.444	-0.421	-0.591	-0.85
22.5	0.163	0.00359	-0.137	0.0524	0.232	0.219	0.343	0.622	0.68	-0.012	-0.212	0.0504	0.592	1.13	1.08	0.775	0.803	1.46	1.57	1.4	0.922	0.337	-0.38	-0.461	-0.243	-0.438	-0.778	-1.39	-1.46	-1.46	-1.05	-1.52	-1.6	-1.73	-1.5	-1.07	-1.14	-1.02	-1.25	-1.17	-0.875	-0.538	-0.941	-0.798	-0.96	-0.685	-0.685	-0.589	-0.65
23	0.503	0.612	0.275	0.253	0.209	0.359	0.428	0.352	0.417	0.0156	0.505	0.753	0.733	0.976	0.837	0.839	0.766	0.584	0.495	-0.0288	-0.182	-0.374	-0.243	-0.39	-0.217	-0.635	-0.976	-0.933	-1.04	-1.22	-0.722	-0.86	-0.859	-1.1	-0.848	-0.582	-0.824	-0.882	-0.895	-0.838	-0.787	-0.23	-0.851	-0.746	-0.741	-0.13	-0.186	-0.236	-0.297
23.5	0.274	0.38	0.089	-0.292	-0.717	-0.143	0.215	0.425	0.552	0.768	0.893	0.492	0.558	0.508	0.403	0.244	0.332	0.0445	-0.402	-0.679	-0.293	-0.663	-0.521	-0.476	-0.696	-0.826	-1.23	-1.41	-1.55	-0.966	-0.772	-1.32	-1.76	-1.06	-1.06	-0.826	-0.597	-0.697	-0.229	-0.0256	-0.0545	0.0861	0.113	0.026	-0.167	-0.125	-0.0278	-0.125	0.0637
24	0.394	0.0107	-0.211	-0.236	-0.154	0.14	0.0696	0.101	-0.0233	-0.111	-0.155	-0.364	-0.286	-0.713	-0.536	-0.249	-0.0155	-0.369	-0.718	-0.774	-0.562	-0.809	-0.783	-0.838	-1	-0.836	-0.854	-0.851	-0.879	-0.405	-0.593	-0.468	-0.235	-0.27	-0.651	-0.663	-0.312	-0.211	0.268	0.151	-0.0213	-0.814	-0.553	-0.626	-0.792	-0.663	-0.963	-1.21	-0.836
24.5	0.0557	-0.0878	-0.654	-0.753	-0.894	-0.363	0.0836	0.0683	-0.421	-0.429	-0.494	-0.352	0.0107	-0.249	-0.488	-0.57	-0.404	-0.395	-0.697	-0.908	-1.14	-1.79	-1.56	-1.11	-0.658	-0.678	-0.7	-0.757	-0.688	-0.345	-0.476	-0.0179	0.00796	-0.254	-0.534	-0.73	-0.692	-0.736	-0.697	-0.692	-0.182	-0.197	0.0641	-0.111	0.0943	0.00805	-0.188	-0.522	-0.98
25	0.322	0.42	-0.0435	0.0349	-0.0394	0.0679	0.386	0.545	0.163	-0.17	-0.0356	0.0795	0.673	1.11	1.09	0.964	0.464	-0.0255	0.0467	0.218	0.394	0.582	-0.234	-0.544	-0.334	-0.41	-0.203	-0.452	-0.712	-1	-0.826	-0.466	-0.24	-0.189	-0.354	-0.87	-1.13	-1.03	-0.862	-0.818	-0.963	-1.11	-0.983	-0.786	-0.115	0.112	-0.124	-0.642	-1.64
25.5	-0.159	-0.12	0.29	0.917	1.24	1.02	0.532	0.211	-0.144	0.299	0.59	0.598	0.447	0.376	0.463	0.748	0.989	1.22	0.977	0.846	0.848	0.833	0.367	0.225	0.256	-0.193	-0.245	-0.518	-0.36	-0.754	-0.534	-0.743	-0.714	-1.12	-1.56	-1.5	-1.17	-0.837	-0.455	-0.4	-0.473	-0.459	0.101	0.325	0.421	0.378	-0.00747	-0.267	-0.117
26	0.556	0.562	-0.153	0.533	0.997	1.4	1.3	1.15	1.11	1.15	0.99	0.809	0.662	0.741	0.513	0.869	1.09	1.38	1.41	1.27	0.96	0.678	0.457	0.489	0.198	0.038	-0.196	0.0861	-0.123	-0.18	8.52e-05	-0.0893	-0.165	-0.458	-0.628	-0.453	-0.747	-0.668	-0.484	-0.902	-0.692	-0.897	-0.497	-0.233	0.0439	0.293	0.096	-0.0447	0.091
26.5	0.316	0.182	0.134	0.152	0.195	0.407	0.444	0.278	0.498	0.598	0.664	0.762	0.544	0.359	0.518	0.55	0.764	1.24	1.34	0.977	0.51	0.652	0.721	0.861	0.649	0.52	-0.136	-0.271	-0.0915	-0.201	0.00926	0.158	-0.259	-0.726	-0.86	-0.218	-0.319	-0.197	0.0572	0.0216	0.552	0.51	0.906	0.908	0.763	1	0.981	1.19	1.02
27	0.579	0.433	0.625	0.624	0.791	1.04	1.11	0.739	0.229	-0.116	0.221	0.399	0.186	-0.0992	-0.2	-0.122	0.264	0.425	0.341	-0.0189	-0.602	-0.342	-0.501	-0.619	-0.828	-0.687	-0.53	-0.366	-0.278	-0.56	-0.941	-0.84	-1.13	-1.18	-0.892	-0.438	-0.705	-0.587	-0.13	0.00958	0.642	0.845	1.2	0.694	0.53	0.176	0.375	0.277	0.457
27.5	-0.244	-0.166	-0.254	-0.368	-0.00258	0.0524	0.0434	-0.0876	-0.509	-0.996	-1.18	-0.639	-0.24	-0.0411	0.258	-0.0505	0.312	0.117	-0.0232	-0.0365	-0.425	-0.377	-0.312	-0.467	-0.506	-0.373	-0.531	-0.363	-0.403	-0.0763	-0.724	-1.29	-1.84	-1.87	-1.4	-0.751	-0.536	-0.863	-0.97	-0.78	-0.203	0.21	0.683	0.179	-0.372	-0.221	0.303	0.304	0.568
28	-0.873	-0.918	-0.73	-0.795	-0.731	-0.756	-0.972	-0.898	-0.829	-0.521	-0.828	-0.947	-0.766	-0.615	-0.548	-0.54	-0.325	-0.488	-0.737	-0.522	-0.452	-0.703	-1.05	-0.923	-0.647	-0.598	-1.02	-1.35	-1.34	-1.02	-1.67	-1.79	-2.61	-1.93	-1.46	-1.09	-0.842	-0.699	-0.962	-0.823	-0.499	-0.173	0.0838	0.373	0.457	-0.0692	-0.469	-0.138	0.00259
28.5	-1.45	-0.969	-0.917	-1.22	-1.29	-1.04	-0.847	-0.683	-0.54	-0.499	-0.608	-0.138	0.318	0.336	0.0105	-0.104	-0.236	-0.214	-0.0917	0.0275	-0.0629	-0.183	-0.224	-0.406	-0.198	-0.58	-1.02	-1.38	-1.1	-0.594	-0.626	-0.725	-0.713	-0.77	-0.771	-0.178	0.197	0.36	-0.105	-0.0901	0.0799	0.207	0.213	0.52	0.465	0.378	0.172	0.198	0.139
29	-1.16	-1.71	-1.92	-1.85	-1.54	-1.13	-1.16	-1.11	-0.738	-0.0319	0.242	0.244	0.0579	-0.2	0.0844	0.815	0.845	0.935	0.616	0.619	0.976	1.63	1.56	1.21	0.681	0.156	-0.191	0.206	0.516	0.451	0.423	0.155	0.3	0.661	1.11	1.26	0.906	0.694	0.593	1.03	1.41	1.54	1.28	1.03	0.75	0.672	0.772	0.52	0.238
29.5	-1.27	-1.22	-1.42	-1.24	-0.921	-0.539	-0.156	-0.0997	-0.212	-0.145	-0.297	-0.291	-0.21	-0.163	0.0397	0.654	0.515	0.615	0.234	0.192	0.447	0.746	0.834	1.07	0.603	0.0625	-0.0209	0.347	0.757	1.05	1.07	1.37	1.7	1.68	1.84	1.77	1.43	1.39	1.39	1.58	1.69	1.81	1.63	1.22	0.749	0.447	0.664	0.781	0.666
30	-1.3	-0.992	-0.635	-0.436	-0.249	-0.426	-0.768	-0.744	-0.844	-0.725	-0.55	-0.29	-0.487	-0.242	-0.576	-0.0569	0.0631	-0.0265	-0.123	0.0161	0.0985	0.23	0.23	0.469	0.473	0.424	0.421	0.245	0.303	0.397	0.269	0.834	0.731	0.59	0.786	1.12	1.64	1.61	1.58	1.31	1.22	1.38	1.44	1.11	0.791	0.36	0.303	0.434	0.398
30.5	-0.542	-0.704	-0.732	-0.714	-0.693	-0.76	-0.869	-0.865	-0.852	-0.891	-0.813	-0.676	-0.615	-0.607	-1.13	-1.29	-1.31	-1.09	-1.02	-1.09	-1.03	-1.24	-0.879	-0.728	-0.455	-0.298	-0.0586	0.0192	0.335	0.601	1.04	0.938	0.868	0.965	0.998	1	1.03	1.2	1.34	1.23	0.945	0.578	0.452	0.311	-0.425	-0.35	-0.331	-0.255	-0.586
31	-0.219	-0.109	-0.375	-0.687	-0.409	-0.425	-0.964	-0.956	-1	-0.97	-0.789	-1.26	-1.72	-1.82	-1.69	-1.89	-2.06	-1.44	-1.4	-1.01	-0.795	-0.99	-1.15	-1.06	-1.25	-0.907	-0.789	-1.03	-0.553	-0.558	0.24	0.173	0.0499	0.167	0.196	0.202	0.0346	0.212	0.6	0.549	0.232	0.0831	0.00657	0.456	0.574	0.377	0.17	-0.369	-0.322
31.5	0.278	0.339	-0.0546	-0.587	-0.658	-0.918	-1.42	-1.59	-1.65	-1.45	-1.16	-1.46	-1.87	-2.14	-1.82	-1.4	-0.713	-0.469	-0.555	-0.451	-0.0865	-0.11	-0.514	-0.577	-0.808	-0.627	-0.63	-0.89	-1.16	-1.68	-1.15	-0.559	-0.077	0.0601	-0.0812	-0.371	-0.241	0.0125	0.378	0.197	0.303	0.21	0.342	0.652	0.799	0.793	1.06	1.04	1.13
32	0.176	0.469	0.124	-0.371	-0.512	-0.965	-1.46	-1.25	-1.55	-1.59	-1.87	-1.65	-1.27	-0.914	-0.66	-0.617	-0.48	-0.488	-0.468	-0.65	-0.601	-0.68	-0.617	-0.494	-0.0245	-0.431	-1.07	-1.28	-2.03	-2.07	-1.64	-0.915	-0.57	-0.392	-0.184	-0.344	0.55	0.854	0.638	0.89	0.772	0.96	1.51	1.65	1.68	1.65	1.49	1.21	1.34
32.5	0.0552	-0.102	-0.47	-0.211	-0.185	-0.755	-1.33	-1.89	-2.32	-2.65	-2.87	-2.08	-1.52	-0.931	-0.884	-0.411	-0.172	-0.293	-0.167	-0.0853	-0.0723	0.0595	0.322	0.373	0.674	-0.121	-1.03	-1.29	-1.49	-1.09	-1.01	-1.15	-1.24	-0.427	0.161	0.447	0.634	0.683	0.511	0.997	1.22	1.29	1.21	1.11	0.87	0.82	0.591	0.738	0.985
33	1.39	1.22	1.21	1.11	0.576	0.439	0.251	-0.226	-0.872	-1.15	-1.72	-1.11	-0.763	-0.664	-0.602	-0.381	-0.545	-0.295	-0.0854	0.262	0.366	0.627	0.485	0.457	0.641	0.663	0.33	0.561	0.195	0.543	0.199	0.187	0.0956	0.194	0.228	0.638	0.792	0.798	0.717	0.527	0.691	1.09	0.687	1.52	1.57	1.25	1.35	1.38	1.14
33.5	0.98	0.978	0.942	1.03	0.752	0.756	0.587	0.248	-0.32	-0.781	-1.3	-1.16	-0.976	-0.935	-0.991	-0.673	-0.611	0.029	0.211	0.229	0.212	0.401	0.364	0.399	-0.0666	0.349	-0.17	-0.0354	-0.512	-0.0833	-0.635	-0.0444	0.141	0.31	0.334	0.753	0.911	1	1.38	1.23	0.938	0.609	0.265	0.621	0.482	0.0691	-0.202	-0.822	-0.0943
34	1.37	1.48	1.17	0.931	0.693	0.815	0.949	0.798	0.426	0.229	-0.766	-0.9	-1.09	-0.679	-0.823	-1.34	-1.13	-1.07	-0.812	-1.04	-0.952	-1.15	-1.01	-0.97	-0.633	-0.271	-0.295	-0.458	-0.605	-0.214	-0.475	0.136	0.617	0.422	0.273	0.223	0.276	0.15	0.871	1.12	1.02	0.904	0.616	0.411	0.423	0.583	0.254	0.125	0.568
34.5	0.0773	0.519	0.00415	-0.159	0.00965	0.00874	-0.0307	-0.0315	-0.365	-0.595	-0.992	-1.24	-1.96	-1.93	-1.92	-2.21	-2.08	-2.29	-2.23	-2.42	-2.73	-2.65	-2.44	-2.46	-2.74	-2.22	-1.61	-1.21	-0.713	-0.859	-0.488	-0.113	0.0284	-0.156	-0.217	-0.446	-0.18	-0.0935	0.87	1.34	1.47	1.48	1.2	1.13	1.05	0.903	0.285	-0.0156	-0.328
35	-1.67	-1.14	-1.09	-0.774	-0.626	-0.437	-0.517	-0.141	-0.259	-0.228	-0.578	-0.904	-1.19	-1.29	-1.43	-1.47	-1.38	-2.2	-2.41	-2.71	-3.05	-3.01	-2.52	-2.97	-3.19	-2.69	-2.05	-1.35	-0.563	-0.403	-0.0851	-0.0161	-0.0671	0.0353	0.0659	-0.218	-0.229	-0.257	0.141	0.81	0.976	1.15	0.616	0.13	0.0872	-0.0136	0.0323	-0.246	-0.287
35.5	-0.0689	-0.0975	0.0431	0.149	0.121	-0.128	-0.163	0.041	0.0559	0.0208	0.074	-0.566	-1.13	-1.29	-1.72	-1.76	-1.78	-2.08	-2.22	-2.07	-2.3	-2.44	-2.35	-1.98	-2.19	-1.94	-1.16	-0.841	-1.12	-0.977	-1.11	-0.918	-1.06	0.0144	0.234	0.151	0.554	0.665	0.789	0.789	0.434	0.299	0.122	0.11	-0.0205	-0.105	-0.0946	-0.0551	-0.138
36	0.24	0.349	0.514	0.35	0.582	0.299	0.151	-0.022	0.112	0.0335	0.0096	-0.551	-0.872	-0.847	-1.66	-2.4	-2.83	-3.43	-2.99	-2.63	-2.07	-1.84	-1.99	-1.91	-1.18	-1.05	-1.18	-1.21	-1.45	-1.09	-1.14	-0.985	-0.954	-0.374	0.0929	0.377	0.526	0.528	0.167	0.425	0.253	0.405	0.771	0.577	0.265	0.233	0.286	0.571	0.61
36.5	0.25	0.488	0.275	0.126	0.134	-0.161	-0.412	-0.372	-0.466	-0.856	-0.631	-1.03	-0.621	-0.836	-0.972	-1.46	-1.97	-1.88	-1.86	-1.75	-1.01	-0.538	-0.453	-0.282	-0.267	-0.0971	-0.112	-0.113	-0.458	-0.361	-0.0902	0.0433	0.255	0.396	0.357	0.719	0.32	0.196	0.0868	0.544	0.568	0.513	0.708	0.84	0.768	0.696	0.399	0.218	-0.114
37	0.361	0.382	0.534	0.59	0.397	0.708	0.746	0.654	0.596	0.387	0.494	0.534	0.619	0.408	0.436	0.119	-0.187	-0.389	-0.458	-0.576	-0.376	-0.0128	0.117	-0.0923	-0.548	-0.762	-0.871	-1.14	-1.2	-1.53	-1.62	-0.942	-0.382	-0.389	-0.533	-0.391	-0.472	-0.489	-0.15	-0.0171	0.405	0.395	-0.0452	0.00924	0.191	0.434	0.377	0.0301	0.292
37.5	0.517	0.759	0.812	0.854	0.79	0.988	1.05	0.797	0.623	0.48	0.531	0.576	0.512	0.0291	-0.113	-0.6	-0.446	-0.314	-0.25	-0.383	-0.565	-0.474	-0.59	-0.888	-0.768	-0.794	-0.769	-1.11	-1.31	-1.56	-1.13	-0.562	-0.204	-0.588	-0.913	-0.807	-0.487	-0.302	-0.136	-0.133	-0.0946	-0.311	-0.46	-0.639	-0.464	-0.299	-0.665	-0.62	-0.626
38	0.485	0.264	0.195	0.257	0.469	0.691	0.746	0.584	0.609	0.361	0.251	0.211	0.172	-0.152	-0.468	-1.07	-1.35	-1.47	-1.79	-1.58	-1.72	-2.03	-2.11	-1.97	-1.36	-1.32	-1.34	-1.59	-1.59	-1.55	-1.61	-1.57	-1.18	-1.06	-0.787	-0.978	-1.28	-0.983	-0.665	-0.493	-0.389	-0.477	-0.217	-0.258	-0.367	-0.55	-0.351	-0.169	-0.111
38.5	0.427	0.569	0.536	0.357	0.251	-0.144	-0.144	-0.0605	0.199	0.00815	-0.61	-1.12	-1.44	-1.43	-1.67	-2.19	-2.66	-3.03	-3.58	-3.46	-3.35	-3.33	-3	-2.75	-2.91	-3.09	-2.7	-2.66	-2.2	-1.82	-2.1	-1.97	-1.51	-0.927	-0.372	-0.297	-0.275	-0.0322	0.187	0.102	0.00322	-0.122	0.296	0.278	0.478	0.73	0.955	0.886	0.69
39	-0.836	-0.826	-1.09	-1.19	-1.25	-1.11	-1.09	-0.834	-1.13	-1.19	-1.61	-1.93	-1.84	-1.95	-2.13	-2.3	-2.43	-2.55	-2.68	-2.31	-2.49	-2.61	-2.64	-2.56	-2.85	-2.67	-1.96	-1.77	-1.57	-1.47	-1.1	-0.952	-0.646	-0.393	-0.0438	0.0869	0.444	0.595	0.861	0.894	0.974	0.837	0.621	0.599	0.603	0.848	0.775	0.26	0.00305
39.5	-0.592	-0.674	-0.734	-0.67	-0.499	-0.512	-0.746	-0.828	-0.65	-0.542	-0.834	-1.01	-1.29	-1.41	-1.56	-1.73	-2.29	-2.63	-3.13	-2.77	-2.86	-2.76	-2.79	-2.99	-3.06	-3.12	-2.6	-2.05	-1.6	-1.54	-1.27	-0.621	-0.545	-0.173	0.0347	-0.107	0.177	0.655	0.952	1.09	1.02	1.03	0.765	0.857	0.91	0.837	0.815	0.529	0.32
40	-0.0894	-0.448	-0.236	-0.15	-0.269	-0.413	-0.769	-1.29	-0.772	-0.611	-0.894	-0.659	-0.695	-0.903	-0.816	-1.08	-1.53	-1.7	-1.49	-1.13	-1.11	-1.07	-1.51	-1.68	-1.4	-1.12	-0.794	-0.648	-0.834	-0.56	-0.203	0.0626	-0.136	-0.106	-0.0283	0.311	0.787	1.35	1.43	1.34	1.05	1.1	1.12	0.749	0.663	-0.00272	-0.409	-0.464	-0.31
[truncated: 3,511 more columns]

## Sheet: Figure 9c
Baseline-normalized power 0-10 s prior to LOC. Units: dB
Frequency (Hz)	subj. 1	subj. 2	subj. 3	subj. 4	subj. 5	subj. 6	subj. 7	subj. 8	subj. 9	subj. 10	subj. 11	subj. 12	subj. 13	subj. 14
0.5	4.92	0.53	6.18	12.9	18	1.66	-0.00998	14.3	11.7	7.05	5.96	6.31	21.2	4.17
1	4.92	2.45	7.04	14.9	15.3	3.41	-0.0199	15.5	12.9	7.37	7.16	6.12	20.8	6.04
1.5	6.95	2.64	7.75	15.5	14.2	7.36	0.209	13.4	13.5	7.6	8.32	5.92	21.5	8.17
2	7.26	2.09	8.05	15.3	6.88	7.17	-5.76	13.6	15	7.55	10.2	4.73	19.1	8.68
2.5	5.21	3.07	5.64	16.4	5	5.98	-7.03	12.5	14.5	5.45	10.5	5.31	13.1	4.19
3	5.76	2.37	6.7	16	6.01	7.7	-8.27	12.9	14.2	5.21	11.8	6.86	11	3.83
3.5	6.38	3.25	8.33	16.4	4.73	8.02	-6.93	12.3	10.9	5.27	10.6	4.17	9.35	4.79
4	7.05	4.41	7.72	14.5	4.01	11.2	-3.32	10.2	11.8	6.2	10.6	5.43	9.31	6.69
4.5	6.69	3.27	9.96	9.15	5.76	13.1	-0.864	8.18	11.5	9.12	10.9	3.34	7.72	6.51
5	7.64	4.17	11	7.69	8.97	14.2	-0.183	8.04	11.9	12.7	11.5	6.37	4.03	6.97
5.5	6.81	5.46	12	7.21	9.81	12.8	0.286	9.03	10.4	12.8	10.3	9.44	5.89	9.14
6	6.8	6.87	12.7	6.53	8.87	12.9	0.0461	9.51	9.29	13.8	10.4	11.7	4.39	9.25
6.5	5.95	6.49	11.8	5.89	5.78	11.6	1.35	9.19	8.87	12.5	8.88	11.8	3.88	7.65
7	8.63	6.24	11.7	4.54	4.09	9.67	0.858	9.25	9.4	10.9	5.57	10.3	2.6	4.99
7.5	6	6.39	11.7	4.67	2.47	7.74	2.59	9.08	9.37	10.7	6.18	5.66	4.11	0.215
8	2.14	5.71	11.1	4.3	3.86	5.75	5.02	9.17	10.6	10.7	7.98	5.91	5.12	-1.84
8.5	1.88	5.54	11.6	3.11	4.59	4.66	6.3	9.17	9.69	10.1	8.14	5.9	1.44	-2.34
9	3.7	4.97	9.92	1.61	3.01	5.69	7.21	9	8.7	8.93	8.29	7.04	0.0441	-1.1
9.5	5.8	3.94	9.38	0.262	5.51	6.64	7.58	7.7	8.44	7.09	6.64	8.72	-4.24	-0.566
10	9.71	3.21	10.8	0.423	5.93	8.23	6.61	6.54	8.25	7.13	5.29	8.57	-6.23	0.407
10.5	11.8	2.8	13.5	0.082	7.33	9.03	4.61	4.65	9.48	8.97	7.54	9.19	-4.84	0.533
11	13.1	2.83	15	-0.21	7.54	9.85	5.69	6.98	6.99	7.38	8.61	8.63	3.67	2.4
11.5	15.4	2.12	15.7	0.0338	5.97	10.7	7.4	6.4	5.89	6.98	8.65	8.48	7.41	4.31
12	14.4	3.02	15.5	0.00985	6.53	10.6	7.98	6.67	7.02	7.62	8.08	9.69	8.22	5.95
12.5	14.1	3.78	15.8	2.08	7.49	8.55	8.19	4.9	6.18	8.12	9.68	10.9	5.19	5.87
13	13.4	2.93	15	2.79	8.21	10.7	7.86	5.6	7.43	8.87	10.9	9.97	4.05	6.71
13.5	12.9	4.29	14.4	2.94	9.73	10.5	8.12	4.13	8.55	10.4	10.4	9.51	6.13	6.82
14	13.1	3.16	15.3	3.56	7.54	10.2	8.26	2.81	7.76	11.3	9.24	8.66	7.57	7.3
14.5	11.3	2.65	14.9	4.11	7.44	11.1	7.59	1.78	6.88	12.6	8.95	9.73	6.7	7.2
15	10.8	3.66	11.9	3.63	3.73	12.7	7.74	1.72	6.13	12.9	8.34	9.29	8.07	7.19
15.5	11.1	3.45	11.1	3.44	3.01	13.4	7.58	1.85	6	11	7.86	9.12	8.92	5.91
16	11.4	3.75	10.3	2.93	1.64	12.8	7.91	2.25	4.75	10.3	6.61	8.49	8.68	6.15
16.5	9.93	3.52	9.22	1.41	1.8	10.4	8.76	1.94	5.34	9.62	7.64	8.95	7.39	4.8
17	7.78	2.67	8.06	1.85	5.29	9.02	9.71	1.19	5.44	9.68	6.77	9.76	5.9	4.09
17.5	6.48	1.71	7.32	2.04	5.82	6.76	8.24	0.967	5.31	7.97	7.6	9.48	1.67	4.84
18	6.75	1.5	7.4	0.643	4.9	5.24	9.28	1.35	5.39	6.58	6.64	9.67	3.12	5.37
18.5	7.15	0.903	7.07	0.233	5.58	4.95	8.95	-0.033	5.44	6.69	6.28	9.52	3.26	5
19	4.1	1.72	6.9	-0.177	5.9	5.56	8.75	0.335	4.89	8.11	6.66	9.7	3.64	4.35
19.5	3.82	1.83	7.39	0.886	5.96	8.22	7.18	0.802	4.99	8.68	5.66	9.98	3.04	3.53
20	2.93	0.944	6.83	1.88	4.29	7.29	6.44	-0.336	6.02	8.28	5.16	8.58	0.884	3.63
20.5	2.58	-0.107	6.79	2.39	5.98	7.64	6.57	-2.69	5.84	7.06	4.18	6.97	1.14	3.18
21	2.91	-0.334	5.92	0.995	7.06	6.16	6.87	-2.36	5.78	6.05	2.58	6.06	1.46	2.35
21.5	2.58	0.801	6.11	1.54	6.9	5.81	7.04	-2	5.16	5.89	3.71	4.8	1.54	3.4
22	0.858	-0.352	6.12	1.34	6.63	4.58	6.81	-2.23	5.97	5.51	3.69	4.27	0.661	4.22
22.5	0.712	0.612	5.42	0.833	4.78	4.61	5.84	-3.53	5.38	5.85	2.42	4.65	0.216	5.08
23	0.822	0.298	4.66	-0.53	3.21	5.09	4.14	-3.38	6.08	6.34	0.619	4.92	-0.237	5.59
23.5	1.34	-2.17	5.76	-0.0238	3.45	3.38	5.01	-2.69	6.43	6.12	0.581	3.3	-0.699	5
24	2.89	-2.22	4.81	-0.967	2.45	2.62	5.65	-1.41	4.85	4.06	-1.35	3.48	-1.2	4.53
24.5	3.13	-3.69	3.34	-1.09	1.99	2.4	3.44	-1.66	5.85	4.44	-0.69	4.41	2.31	4.94
25	4.23	-3.58	2.88	-1.88	0.554	2.13	3.9	-2.13	5.24	2.11	-0.289	4.29	1.14	5.65
25.5	4.79	-2.42	2.99	-2.1	0.522	2.26	1.85	-2.51	4.66	2.76	-1.33	5.51	1.13	6.21
26	5.66	-1.74	2.19	-1.52	2.69	2.78	2.35	-3.43	4.98	3.24	-0.236	6.24	-0.0367	7.06
26.5	4.26	-2.09	3.06	-3.07	5.56	3.27	1.48	-4.54	4.91	2.96	-0.503	4.55	-0.399	7.85
27	3.29	-1.24	2.94	-0.16	4.46	4.07	-0.507	-5.74	4.55	3.39	-1.13	3.74	-2.15	8.52
27.5	2.05	-1.94	1.9	0.236	4.3	4.31	1.02	-4.32	3.94	3.43	-0.314	3.21	-4.67	8.59
28	1.67	-1.91	2.43	-0.356	3.41	4.44	1.63	-5.29	3.28	2.82	-0.698	2.92	-3.78	7.76
28.5	1.64	-1.43	1.52	-0.757	1.24	4.33	1.51	-4.85	3.6	3.14	-1.45	3.62	1.06	6.35
29	1.88	-1.88	0.853	-0.624	0.83	4.06	1.04	-4.73	3.91	3.74	-1.99	3.1	1.47	5.6
29.5	1.18	-2.64	0.703	-0.844	1.03	3.35	1.56	-4.25	3.57	3.29	-3.31	2.32	-1.33	7.32
30	1.05	-2.93	1.02	-0.453	0.147	3.94	-0.173	-5.56	3.55	2.45	-3.32	2.24	-1.73	7.82
30.5	-2.18	-2.28	1.65	-0.0378	0.441	2.33	-0.726	-5.86	2.64	2.56	-4.09	1.7	-1.33	6.81
31	-0.785	-0.475	2.12	1.21	2.06	1	-0.366	-6.23	2.87	4.23	-4.68	1.25	3.55	6.35
31.5	-0.482	-0.441	1.4	1.68	3.04	0.438	0.189	-6.72	1.38	4.25	-4.93	0.133	2.93	5.49
32	-0.679	-1.28	1.35	1.44	2.63	-0.672	0.479	-9.77	2.28	5.04	-2.01	0.544	2.95	6.59
32.5	-1.68	-2.69	1.04	0.281	2.67	-1.48	-0.244	-8.19	2.02	4.44	-2.93	0.41	-0.901	5.52
33	-2.02	-2.98	0.317	-2.01	2.58	-1.18	-0.771	-7.1	2.91	3.88	-2.28	-0.0532	-3	5.75
33.5	0.456	-3.13	-1.44	-2.67	4.14	-0.0916	-1.53	-6.43	3.08	3.94	-2.54	-0.0334	-3.3	5.96
34	2.3	-3.01	-0.341	-2.34	3.32	1.2	-1.55	-6.58	1.4	2.95	-3.13	-0.696	-5.95	7.32
34.5	0.741	-3.38	-1.16	-2.4	4.21	1.45	-2.13	-6.93	1.59	3.28	-3.94	-0.187	-7.83	7.66
35	-0.44	-2.75	-1.33	-2.82	2.56	1.29	-1.5	-6.61	1.88	2.38	-3.89	-2.26	-1.96	8.21
35.5	0.228	-2.83	-0.231	-2.38	2.53	0.138	-1.13	-8.12	1.67	1.53	-5.8	-1.91	-0.504	8.12
36	1.16	-2.66	-0.0676	-2.28	2.03	-0.0313	-1.4	-9.1	2.88	0.465	-4.3	-1.38	-0.142	7.27
36.5	1.87	-3.11	-0.67	-3.82	3.31	-0.87	-1.56	-9.64	2.75	-1.36	-4.35	-1.63	-6.16	7.26
37	1.18	-3.01	-0.0423	-3.09	3.04	-1.31	-1.6	-9.36	2.32	-1.34	-4.65	-0.949	-7.28	6.29
37.5	0.607	-0.862	-2.24	-2.98	1.52	-1.34	-1.01	-9.28	1.34	0.715	-4.87	-0.92	-3.88	6.27
38	0.0286	-0.796	-2.88	-2.34	1.26	-0.785	-1.05	-10.2	2.35	0.595	-5.16	-1.08	-3.86	7.91
38.5	-1.42	-2.03	-3.24	-1.55	1.05	-1.47	-0.565	-9.96	3.11	0.224	-3.97	-2.06	-2.32	8
39	-0.903	-3.88	-2.37	-2.42	1.34	-2.03	-1.42	-9.06	3.42	0.172	-3.46	-3.21	-2.28	7.39
39.5	-0.757	-2.46	-1.82	-2.52	-0.164	-2.45	-0.785	-8.3	-0.00877	1.45	-4.66	-4.13	-4.61	6.92
40	-1.2	-1.39	-1.71	-3.26	0.47	-2.46	-2.36	-10.1	0.341	1.82	-4.92	-4.01	-4.66	7.37
40.5	-1.93	-1.11	-3.34	-5.72	0.592	-2.16	-1.96	-12.2	-1.11	1.35	-6.03	-3.43	-1.86	7.42
41	-1.91	-3.38	-2.98	-3.01	1.7	-1.13	-2.4	-13.5	0.94	0.93	-6.27	-1.65	-2.18	7.06
41.5	-2.84	-3	-3.79	-2.39	1.21	0.369	-2.97	-11.8	-0.534	1.8	-6.94	-1.32	-5.19	6.59
42	-5.35	-2.57	-3.01	-2.83	0.499	0.376	-3.17	-11.5	-0.0374	1.89	-6.18	-0.702	-4.65	8.59
42.5	-5.36	-3.48	-3.21	-3.21	2.57	-0.943	-2.91	-11.4	-0.0251	1.33	-5.81	-1.14	-4.25	9.09
43	-3.85	-5.14	-3.43	-3.53	2.36	-0.345	-2.86	-12.5	-0.652	-0.44	-6.44	-2.02	-7.51	9.06
43.5	-2.13	-4.31	-4.71	-4.29	2.53	-1.1	-2.49	-12.9	-1.25	-1.04	-8.13	-3.43	-10.4	8.52
44	-2.25	-4.7	-4.57	-4.39	2.31	-2.35	-1.78	-14.7	-0.821	-1.98	-7.67	-2.66	-4.68	8.85
44.5	-5.66	-2.52	-6.32	-3.32	2.08	-3.22	-4.03	-13.4	0.281	-2.26	-6.65	-1.52	-3.3	8.11
45	-5.96	-3.06	-6.03	-4.2	2.65	-2.34	-5.5	-12.4	-0.208	-1.78	-6.7	-2.98	-3.58	8.33
45.5	-5.29	-2.6	-5.79	-5.45	2.71	-1.8	-5.15	-12.9	-0.0171	-0.919	-7.19	-3.7	-8.15	6.91
46	-2.42	-1.86	-5.39	-3.15	3.85	-3.28	-4.61	-12.6	-0.427	-1.87	-7.57	-6.11	-5.6	6.76
46.5	-2.84	-3.31	-6.08	-3.76	3.84	-0.822	-6.55	-13.1	0.119	-3.57	-7.79	-4.31	-4.39	6.46
47	-3.61	-4.87	-5.61	-3.98	3.7	-0.945	-6.14	-12.6	-0.676	-3.58	-6.95	-3.03	-4.04	6.59
47.5	-3.55	-3.85	-5.26	-5.42	2.48	-2.15	-7.75	-11.2	-1.22	-2.93	-6.2	-2.71	-8.92	6.52
48	-2.72	-2.38	-6.25	-4.59	3.66	-3.33	-5.55	-11.5	-0.763	-3.1	-4.92	-3.74	-5.66	7.45
48.5	-3.09	-1.19	-7.72	-4.82	6.83	-3.45	-6.36	-12.3	0.0291	-5.48	-4.48	-4.33	-6.32	7.78
49	-4.17	-1.31	-6.59	-4.89	6.41	-2.51	-4.47	-14.6	-0.547	-3.91	-4.85	-3.3	-9.23	5.94
49.5	-4.94	-3.19	-6.74	-5.27	5.28	-3.97	-3.44	-13.5	-0.591	-3.71	-5.71	-2.77	-3.73	6.26
50	-4.91	-2.45	-6.34	-5.58	4.97	-3.75	-3.23	-14	-1.11	-4.16	-4.98	-4.56	-3.66	5.91
50.5	-4.08	-3.85	-5.49	-4.95	3.13	-4.87	-3.37	-14.6	-1.37	-6.28	-7.06	-3.96	-7.11	6.15
51	-3.32	-5.54	-6.74	-5.66	3.71	-3.04	-4.36	-15.4	-2.08	-5.38	-6.61	-5.75	-10.9	6.24
51.5	-4.53	-6.08	-7.51	-5.67	2.28	-4.27	-4.52	-15.2	-2.79	-6.8	-8.09	-6.24	-9.14	5.93
52	-6.27	-5.61	-7.32	-6.78	1.95	-3.85	-6.3	-15.9	-0.404	-8.29	-6.88	-4.91	-6.52	6.77
52.5	-6.5	-3.71	-8.37	-6.59	0.707	-2.86	-7.73	-15.5	-1.3	-9.41	-5.4	-4.81	-7.48	8.2
53	-7.5	-2.93	-7.05	-7.4	0.942	-3.65	-6.68	-16.4	-1.81	-8.76	-5.48	-3.47	-11.2	8.18
53.5	-9	-2.81	-6.92	-7.65	1.12	-3.93	-5.5	-16.6	-2.03	-6.9	-6.14	-4.01	-6.2	8.82
54	-8.03	-3.76	-7.17	-6.24	2.61	-3.19	-5.2	-17.7	-1.46	-5.85	-4.85	-5.45	-4.89	7.98
54.5	-7.46	-1.75	-8.09	-5.99	3.38	-4.13	-6.21	-19.4	-2.47	-7.04	-4.5	-4.35	-4.53	7.42
55	-5.6	-1.94	-9.4	-6.82	4.98	-6.17	-5.64	-18	-2.9	-8.7	-4.42	-5.03	-9.16	6.63
55.5	-6.58	-1.47	-8.04	-7.11	3.04	-4.49	-6	-17.3	-3.27	-8.56	-5.59	-4.8	-10.3	7.99
56	-8.24	-3.02	-7.58	-7.28	1.96	-3.47	-5.77	-16.5	-3.01	-6.55	-5.31	-4.99	-8.07	7.75
56.5	-7.56	-3.34	-7.65	-6.75	1.32	-3.78	-5.46	-17.3	-2.78	-7.07	-5.75	-4.14	-5.02	8.27
57	-7.36	-3.21	-7.41	-6.25	1.6	-4.09	-6.35	-18.2	-2.27	-7.68	-6.36	-4.43	-7.19	7.78
57.5	-5.13	-2.45	-8.43	-6.37	2.93	-4.53	-5.6	-17.9	-2.99	-8.83	-4.98	-4.97	-8.91	6.98
58	-6.28	-1.9	-9.47	-6.98	4.23	-4.94	-6.23	-17.2	-3.73	-9.07	-4.55	-5.18	-8.95	7.45
58.5	-7.34	-1.94	-9.33	-7.12	3.27	-4.67	-5.57	-18.1	-3.83	-8.12	-4.63	-4.56	-7.07	7.73
59	-8.16	-2.1	-9.5	-7.17	3.25	-3.99	-4.95	-18.1	-3.4	-7.39	-5.27	-5.14	-8.86	8.04
59.5	-7.51	-3.3	-8.89	-7.43	2.31	-3.39	-5.46	-18.3	-3.4	-7.9	-5.68	-5.22	-10.8	7.58
60	-6.36	-2.69	-8.5	-6.9	2.23	-4.34	-5.29	-16.8	-3.17	-9.47	-5.5	-5.33	-12.3	7.13
60.5	-7	-2.29	-9.08	-6.72	2.27	-4.51	-5.54	-17.1	-3.86	-9.17	-5.18	-5.32	-9.38	7.88
61	-7.52	-3.16	-9.62	-6.5	2.88	-4.28	-5.78	-18.4	-3.59	-8.91	-5.52	-5.61	-7.03	7.15
61.5	-6.79	-2.57	-9.09	-6.53	2.73	-4.01	-6.06	-19.6	-4.28	-7.01	-5.25	-5.72	-7.35	7.29
62	-7.89	-2.87	-9.14	-6.11	3.07	-3.51	-5.72	-18.5	-3.58	-8.16	-5.55	-5.94	-8.39	6.28
62.5	-6.92	-2.19	-9.08	-7.07	2.53	-3.71	-5.13	-15.7	-4.03	-8.13	-6.1	-6.03	-12.2	7.21
63	-6.84	-2.72	-10	-7.68	3.35	-3.71	-5.52	-17.1	-4.62	-9.99	-6.01	-5.15	-12.4	6.93
63.5	-6.77	-2.12	-10.4	-8.06	2.12	-3.68	-4.29	-18.8	-3.96	-10.2	-6.58	-3.89	-14.5	6.93
64	-7.42	-2.27	-10.1	-7.46	2.83	-3.36	-4.9	-19.8	-4.42	-7.33	-7.28	-4.97	-11.5	6.92
64.5	-8.23	-3.65	-9.23	-6.13	3.05	-3.87	-4.99	-17.5	-3.8	-7.1	-5.58	-5.9	-10.1	6.37
65	-6.41	-3.74	-8.57	-4.81	2.62	-3.61	-5.78	-15.9	-4.45	-8.39	-5.12	-7.84	-7.89	5.86
65.5	-7.55	-2.63	-9.39	-6.19	2.44	-3.67	-6.56	-17.6	-3.71	-10	-5.61	-6.41	-7.6	6.63
66	-6.81	-2.28	-9.49	-8.59	2.65	-2.89	-4.89	-19.7	-4.7	-11	-6.58	-5.51	-11.7	7.14
66.5	-6.53	-1.95	-10.4	-7.32	1.8	-3.09	-4.53	-18.9	-4.67	-7.91	-6.71	-4.11	-12.1	7.38
67	-7.78	-2.68	-10.5	-6.87	3.57	-4.44	-3.87	-16.8	-4.57	-8.24	-6.37	-4.58	-17.7	5.76
67.5	-7.87	-1.32	-9.52	-6.84	2.31	-5.23	-3.16	-16.8	-4.34	-8.31	-5.26	-4.77	-19.7	4.58
68	-7.33	-1.22	-9.84	-6.93	2.43	-5.24	-3.27	-20.1	-2.88	-10.4	-5.3	-5.76	-16.9	4.92
68.5	-8.48	-1.35	-8.24	-5.98	3.08	-6.67	-3.36	-20.4	-4.17	-10.6	-5.35	-7.25	-11.4	5.37
69	-8.97	-3.49	-8.08	-5.83	4.28	-4.56	-4.7	-18.9	-4.31	-10.7	-5.42	-6.67	-10.7	5.64
69.5	-9.14	-3.89	-8.97	-5.86	4.63	-3.06	-3.65	-19.1	-4.89	-14.2	-6.11	-6.21	-14.9	6.9
70	-8.7	-4.58	-7.64	-6.71	4.34	-2.52	-2.47	-18.3	-4.08	-10.5	-7.17	-5.13	-14.7	7.18
70.5	-8.9	-5.19	-7.74	-7.67	5.37	-1.54	-2.9	-20	-3.88	-9.66	-6.03	-5.7	-13.8	7.04
71	-6.3	-2.94	-8.59	-7.99	5.4	-4.56	-2.27	-19.2	-5.83	-10	-5.04	-7	-14.9	7.14
71.5	-6.48	-3.31	-9.94	-7.2	3.37	-6.72	-4.74	-18.2	-5.24	-10.9	-5.47	-7.13	-26.9	5.67
72	-5.72	-3.06	-9.75	-7.07	5.34	-7.73	-4.51	-18.3	-4.9	-10.8	-7.01	-7.12	-10.3	6.67
72.5	-5.13	-2.69	-8.37	-8.53	3.94	-5.55	-4.41	-19.5	-4.47	-10.7	-7.54	-8.6	-4.11	6.19
73	-4.19	-2.68	-6.36	-9.41	4.86	-4.59	-4.18	-18.1	-3.83	-9.81	-8.49	-10.2	-3.98	6.14
73.5	-4.67	-1.3	-5.86	-8.09	4.48	-4.12	-3.84	-18.1	-3.46	-10.8	-8.33	-8.03	-9.29	6.19
74	-5.69	1.16	-6.34	-7.46	3.7	-3.97	-5.61	-19.7	-5.12	-13	-5.82	-8.27	-5.4	5.68
74.5	-7.74	0.486	-7.53	-7.87	3.5	-4.86	-5.98	-20.9	-6.04	-11.4	-5.35	-8.35	-4.61	6.31
75	-7.97	-0.146	-8.01	-7.31	2.46	-4.41	-7.56	-19	-5.31	-11	-4.96	-7.87	-3.94	5.74
75.5	-8.27	-0.605	-9.11	-6.93	0.782	-3.91	-7.02	-18.4	-4.7	-9.74	-4.39	-7.6	-6.39	6.26
76	-7.02	-0.92	-9.2	-6.26	2.45	-3.64	-6.19	-18.2	-5.35	-9.71	-5.85	-7.48	-6.08	6.83
76.5	-5.6	-1.38	-9.89	-6.58	3.33	-4.37	-5.87	-18.1	-3.76	-10.2	-5.78	-7.25	-6.75	6.21
77	-8.14	-0.912	-10.7	-7.3	3.4	-3.04	-6.38	-19	-3.58	-10.5	-6.46	-7.49	-9.83	6.96
77.5	-9.53	-1.91	-10.7	-7.6	2.14	-2.96	-6.43	-19.5	-4.89	-9.78	-7.63	-7.81	-22.6	6.22
78	-9.66	-0.424	-11.1	-5.42	3.64	-2.48	-6.19	-19.1	-5.38	-10.3	-8.34	-8.46	-13.1	7.21
78.5	-8.77	0.1	-10.9	-4.05	4.02	-2.55	-4.98	-18.4	-5.35	-11.3	-7.59	-7.9	-9.57	7.87
79	-9.88	0.482	-10.9	-3.37	2.74	-2.16	-3.59	-19.2	-4.4	-11.4	-5.69	-7.3	-10.2	7.84
79.5	-8.81	-0.471	-10.1	-2.35	2.99	-2.07	-4.55	-19.5	-4.39	-10.4	-4.37	-5.44	-7.2	6.75
80	-10.3	-3.96	-9.45	-3.33	1.2	-2.56	-4.86	-19.9	-5.59	-12.3	-6.56	-4.29	-7.63	5.58
80.5	-8.34	-6.09	-9.1	-3.15	3.28	-3.22	-6.13	-20.2	-4.83	-12.8	-6.22	-6.07	-9.96	4.74
81	-7.35	-5.93	-9.42	-3.79	3.27	-3.35	-5.66	-20.5	-4.4	-12.5	-6.75	-7.98	-11.5	4.89
81.5	-7.7	-4.63	-8.07	-3.34	2.2	-3.43	-5.88	-19	-5.8	-11	-4.53	-9.07	-10.5	5.61
82	-8.51	-3.5	-8.78	-2.63	4.23	-3.98	-6.51	-17.4	-5.88	-12.6	-5.62	-9.06	-3.69	5.9
82.5	-7.83	-3.75	-9.69	-4.06	3.46	-4.31	-6.37	-17.7	-5.56	-13.1	-3.41	-7.25	-1.9	5.58
83	-6	-4	-11	-3.22	3.28	-4.68	-7.55	-17.8	-6.08	-13.5	-4.29	-7.63	-2.68	6.28
83.5	-8.04	-4.44	-11	-3.79	3.3	-4.18	-6.86	-18.3	-7.38	-12.2	-5.66	-8.68	-5.5	5.87
84	-6.68	-2.96	-11	-2.77	4.58	-3.62	-8.06	-18.1	-6.33	-12.1	-5.15	-9.51	-8.55	5.34
84.5	-6.48	-2.8	-11.8	-2.75	4.76	-3.42	-5.51	-18.4	-6.6	-10.8	-4.28	-8.9	-5.92	4.06
85	-6.59	-2.51	-12.1	-3.06	4.35	-2.35	-4.95	-19.6	-6.46	-11.1	-3.22	-7.48	-6.63	3.03
85.5	-7.65	-3.42	-12	-4.77	4.87	-3.35	-6.18	-21.5	-5.67	-10.4	-2.89	-8.76	-5.05	3.21
86	-9.59	-3.44	-11.1	-5.38	4.13	-3.48	-6.83	-20.8	-4.54	-11.2	-3.76	-7.44	-7.2	4.35
86.5	-8.49	-4.1	-11	-6.14	4.52	-3.78	-6.19	-19.7	-5.69	-13.1	-3.32	-9.57	-5.8	5.22
87	-7.93	-3.75	-10	-6.49	4.89	-5.08	-5.59	-18.5	-7.41	-12.2	-3.71	-9.81	-9.08	5.28
87.5	-7.7	-2.88	-9.93	-7.9	5.42	-4.48	-4.7	-18.8	-7.2	-11.4	-5.09	-9.53	-20.3	5.21
88	-6.95	-3.28	-10.4	-8.25	5.86	-3.69	-5.12	-20.1	-6.07	-12.9	-4.09	-9.11	-12.3	5.89
88.5	-6.63	-1.33	-9.7	-7.26	6.52	-4.09	-5.47	-19.8	-5.34	-11.7	-2.86	-8.3	-13	6.01
89	-3.95	-1.99	-11.1	-8.01	5	-2.27	-6.95	-19.1	-5.35	-13.6	-3.04	-7.82	-8.17	5.64
89.5	-5.14	-1.69	-10.3	-8.7	5.94	-1.6	-6.43	-19.3	-5.59	-12.7	-4.61	-7.8	-5.5	3.64
90	-7.54	-1.47	-10.9	-8.21	5.63	-2.64	-6.57	-20.8	-4.45	-10.2	-5.71	-7.63	-6.23	3.78
90.5	-9.49	-0.422	-11.1	-8.3	4.81	-5.23	-6.36	-19.8	-4.81	-10.5	-5.46	-7.46	-14.6	4.32
91	-7.26	0.0186	-10.3	-8.75	3.18	-3.11	-6.54	-20.9	-7.28	-12.7	-5.01	-7.97	-9.9	5.63
91.5	-7.8	-2.08	-10.6	-9.17	4.4	-5.32	-6.35	-21.1	-7.05	-13.3	-4.35	-7.68	-10	5.21
92	-6.78	-2.77	-11.9	-7.12	4.19	-4.83	-4.5	-20.8	-5.37	-12.5	-4.26	-8.84	-9.98	4.25
92.5	-8.54	-2.43	-11.4	-7.95	3.98	-3.56	-6.09	-18.9	-4.04	-12.7	-5.26	-8.75	-8.35	5.86
93	-9.35	-2.7	-9.99	-7.78	4.05	-3.91	-7.14	-18.9	-3.68	-13.3	-5.83	-11.2	-8.48	6.92
93.5	-6.51	-2.88	-9.37	-7.86	4.22	-5.57	-5.41	-19	-4.33	-13.8	-5.92	-9.69	-8.68	6.94
94	-8.29	-2.31	-9.37	-7.55	3.5	-7.84	-5.75	-18.3	-4.99	-14.4	-5.67	-10.1	-7.85	6.45
94.5	-8.52	-2.43	-11.7	-7.46	1.03	-4.11	-5.2	-20.3	-6.18	-14.4	-4.17	-10.8	-8.91	5.24
95	-8.65	-3.05	-11.4	-7.99	3.64	-3.66	-5.4	-19.8	-6.35	-13.9	-3.07	-10.7	-9.47	5.24
95.5	-7.99	-1.23	-11.3	-7.72	4.49	-3.31	-5.06	-17.9	-5.22	-11.6	-2.28	-11.3	-8.6	6.2
96	-9.08	-0.973	-10.5	-6.82	3.72	-3.99	-4.23	-17.5	-5.91	-14.7	-3.35	-10.9	-8.45	7.23
96.5	-7.49	-1.13	-10.5	-7.41	3.88	-4.73	-4.51	-17.3	-6.68	-12.5	-5.53	-8.97	-7.97	8.11
97	-7.07	-1.1	-10.9	-7.81	2.74	-4.25	-4.5	-19.4	-6.71	-13.4	-3.61	-9.48	-8.58	7.56
97.5	-7.29	-1.23	-12.4	-7.86	4.01	-4.18	-3.65	-20.4	-8.59	-13.6	-4.03	-9.38	-9.46	4.99
98	-7.45	-2.6	-12.7	-6.15	5.79	-6.94	-3.6	-20.4	-5.88	-13.3	-4.36	-9.34	-9.12	6.21
98.5	-8.11	-1.24	-10.8	-5.62	5.45	-9.09	-2.06	-22.5	-5.79	-13.4	-6.16	-7.85	-5.34	5.17
99	-7.42	-0.707	-9.15	-5.36	4.66	-3.75	-2.02	-20.9	-6.22	-13.9	-4.16	-7.74	-3.34	6.15
99.5	-5.45	-2.32	-8.49	-4.83	3.26	-2.93	-2.46	-19.6	-6.04	-12.8	-4.49	-7.57	-5.09	6.87
100	-4.4	-3.27	-9.2	-3.64	3.5	-4.1	-2.97	-19.5	-5.24	-12.7	-5.35	-7.79	-7.27	6.75
100.5	-5.56	-4.69	-9.8	-3.39	5.02	-4.19	-4.62	-20.6	-4.66	-14.1	-4.71	-8.66	-8.67	6.53
101	-7.06	-3.59	-11.2	-3.76	4.78	-5.21	-4.57	-20.4	-4.64	-14.4	-4.15	-9.02	-6.91	6.58
101.5	-6.68	-1.87	-13.2	-4.53	5.29	-4.91	-5.08	-19	-6.34	-14.9	-4.61	-9.22	-6.51	6.53
102	-5.97	-2.29	-12.6	-3.51	3.74	-4.39	-5.27	-18.5	-5.91	-14.8	-4.25	-10.1	-8.72	6.27
102.5	-4.96	-2.12	-12.9	-3.91	3.56	-2.76	-5.25	-18.7	-5.85	-12.7	-3.39	-11.8	-11.3	5.68
103	-5.46	-1.8	-10.3	-4.27	2.95	-5.06	-4.34	-20.8	-6.89	-13.2	-2.33	-9.29	-8.27	5.19
103.5	-5.7	-1.49	-10.6	-4.1	3.89	-6.81	-4.49	-21.1	-7.82	-13.5	-2.9	-9.32	-7.91	5.69
104	-7.25	-2.74	-10.9	-5.15	3.66	-6.4	-5.13	-18.3	-6.9	-12.5	-2.94	-9.93	-7.91	5.93
104.5	-9.38	-1.66	-11.3	-4.6	2.59	-3.84	-5.01	-17.5	-5.77	-12	-4.19	-10.8	-9.04	6.47
105	-7.94	-0.794	-9.43	-5.3	1.15	-4.19	-3.5	-20.4	-6.5	-12.8	-4.47	-9.77	-6.66	6.65
105.5	-6.84	-1.57	-8.58	-5.51	1.93	-3.6	-3.41	-19	-7.22	-13.7	-3.62	-10.4	-5.77	6.43
106	-6.29	-2.54	-9.74	-5.57	3.94	-2.72	-3.03	-17.9	-7.95	-16	-4.36	-9.36	-7.55	6.43
106.5	-5.64	-4.32	-10.1	-5.2	4.44	-2.08	-4.01	-18.4	-6.86	-16	-3.85	-9.74	-18.1	5.76
107	-8.54	-4.07	-10.8	-5.3	3.65	-2.45	-4.16	-20.4	-5.02	-14.4	-4.34	-8.97	-12.7	5.24
107.5	-8.55	-3.27	-9.95	-5.82	1.98	-2.74	-5.38	-18.8	-4.82	-13.3	-4.37	-10.4	-9.17	5
108	-10.2	-2.8	-10.6	-6.07	1.93	-3.21	-6.01	-16.8	-3.86	-13.5	-3.31	-12.8	-6.88	4.71
108.5	-11.2	-2.22	-10.1	-6.95	2.08	-2.66	-6.62	-18.6	-4.41	-13.7	-2.15	-14.1	-7.29	4.71
109	-11.1	-1.57	-10.9	-7.18	3.15	-1.6	-5.88	-19	-5.59	-14.2	-2.03	-12	-11.1	4.31
109.5	-9.4	-1.22	-11	-6.53	4.58	-0.755	-6.34	-19.5	-5.51	-13.1	-1.66	-10.6	-10.5	5.84
110	-8.25	-1.4	-10.6	-7.73	5.71	-0.451	-4.67	-18.7	-5.16	-13.3	-0.794	-9.56	-8.92	5.46
110.5	-5.73	-1.4	-11.5	-7.54	5.63	-1.25	-5.16	-21.2	-7.14	-13.4	-2.78	-9.13	-7.09	6.34
111	-6.38	-1.9	-11.3	-6.45	4.33	-2.74	-5.27	-20.5	-7.38	-14.4	-2.3	-9.95	-6.61	4.85
111.5	-4.04	-2.14	-11.4	-6.62	2.59	-3.7	-6.03	-18.9	-7.44	-14.9	-2.34	-11.1	-5.05	5.49
112	-5.02	-2.06	-9.07	-8.07	3.91	-2.01	-5.18	-19.8	-5.98	-14.4	-2.89	-9.69	-6.21	5.54
112.5	-6.04	-2.09	-8.93	-8.74	3.18	-1.4	-4.72	-18.5	-7.54	-16.6	-2.71	-7.73	-10.8	5.93
113	-5.59	-2.66	-8.15	-8.52	4.82	-3.9	-4.21	-18.9	-8.56	-15.1	-3.15	-8.23	-18	6.3
113.5	-5.03	-3.55	-8.86	-8.64	5.83	-4.42	-5.37	-17.5	-9.03	-13.8	-4.96	-7.42	-7.84	6.74
114	-5.9	-2.55	-11	-8.03	6.48	-5.38	-5.82	-19.9	-7.51	-13.6	-4.03	-8	-7.67	6.36
114.5	-7.64	-1.2	-12	-7.8	5.84	-2.84	-5.27	-21.5	-6.82	-13.6	-3.37	-9.35	-13	5.82
115	-7.76	-2.04	-11.7	-8.43	4.32	-2.16	-4.6	-19.1	-7.12	-13.2	-4.91	-10.9	-11.7	3.87
115.5	-7	-1.95	-11.3	-9.08	4.52	-3.47	-5.46	-19.2	-7.67	-14.2	-3.99	-9.75	-13.9	5.92
116	-5.56	-2.79	-9.41	-7.92	5.7	-4.58	-5.22	-18.6	-8.82	-14.5	-4.92	-8.25	-13.6	5.84
116.5	-5.01	-3.57	-9.3	-6.54	6.12	-4.3	-4.4	-18.8	-8.32	-14.7	-3.26	-7.44	-7.14	6.65
117	-4.88	-2.61	-10.4	-6.67	4.42	-3.44	-4.68	-20.4	-5.44	-15.1	-4.84	-7.83	-8.96	5.67
117.5	-5.63	-2.26	-10.8	-7.7	4.53	-2.41	-4.8	-18.4	-6.52	-14.3	-3.2	-9.4	-12.6	5.91
118	-7.53	-2.5	-11.1	-7.15	4.33	-2.64	-4.97	-18.5	-7.06	-13.3	-3.06	-8.97	-10.4	6.16
118.5	-7.28	-2.55	-10.8	-6.12	4.25	-3.6	-5.78	-19.4	-7.95	-13.8	-2.84	-9.75	-10.9	5.44
119	-7.57	-3.41	-10.9	-6.02	4.24	-3.94	-5.65	-18.5	-9.06	-14	-2.68	-9.03	-10.3	5.87
119.5	-5.29	-3.94	-9.99	-6.03	4.51	-3.74	-5.97	-19	-7.07	-14.8	-3.01	-8.45	-7.77	6.01
120	-5.25	-4.03	-10.6	-4.74	4.67	-4.11	-5.33	-18.5	-6.41	-14.9	-3.23	-8.68	-9.51	5.38
120.5	-5.06	-2.88	-10.7	-5	5.22	-3.04	-4.73	-19	-6.98	-12.9	-2.24	-8.89	-10.2	5.97
121	-6.23	-2.58	-9.97	-5.59	4.01	-2.57	-4.93	-20.1	-6.83	-12.7	-2.6	-9.01	-8.5	5.73
121.5	-7.37	-3.09	-9.95	-5.71	3.61	-3.12	-5.75	-17.2	-7.9	-13.4	-2.25	-8.77	-9.46	5.84
122	-6.35	-3.61	-9.48	-5.24	3.46	-2.95	-6.37	-17.8	-7.77	-15.1	-3.06	-9.31	-9.47	5.66
122.5	-6.01	-4.28	-9.97	-4.81	3.69	-3.61	-6.33	-18.8	-7.17	-14	-2.15	-8.87	-8.09	5.04
123	-6.15	-4.46	-10.4	-3.31	3.07	-3.56	-6.07	-20.5	-7.52	-14.4	-2.18	-9.6	-8.14	5.81
123.5	-7.78	-3.91	-10.3	-3.63	3.31	-3.02	-4.58	-19.7	-6.61	-15.2	-2.22	-9.44	-7.97	6.08
124	-7.45	-3.78	-10.3	-3.27	3.63	-3.4	-4.89	-18.3	-7.93	-13.2	-2.43	-9.56	-7.94	4.99
124.5	-7.76	-4.38	-8.87	-5.01	3.27	-3.57	-5.84	-17.9	-7.52	-13.7	-2.28	-9.06	-8.49	5.49
125	-5.67	-3.74	-8.89	-5.26	3.93	-3.41	-6.78	-19.3	-6.72	-13.3	-2.83	-8.4	-8.2	4.89
125.5	-4.91	-4.37	-8.8	-4.01	3.29	-2.55	-7.09	-18.9	-7	-14.7	-2.13	-9.41	-6.3	4.89
126	-6.47	-6.71	-8.64	-3.07	1.69	-2.77	-5.8	-19	-7.38	-13.8	-2.09	-10.1	-6.4	5.83
126.5	-8.89	-4.38	-10.1	-2.95	3.54	-3.99	-5	-18.8	-7.92	-13.4	-2.03	-10.1	-8.35	5.54
127	-7.96	-5.1	-9.63	-2.11	3.38	-4.05	-5.77	-21.3	-6.86	-14.6	-2.31	-9.53	-8.57	4.88
127.5	-5.84	-2	-9.41	-1.76	4.26	-4.34	-5.1	-19.2	-7.27	-16.4	-2.09	-10	-15	6.35
128	-7	-2.17	-9.99	-1.55	5.44	-5.29	-5.71	-17.5	-5.15	-13.9	-1.02	-11.3	-15.9	6.71
128.5	-7.56	-0.829	-10.9	-1.95	5.46	-5.39	-6.88	-18.8	-4.87	-13.9	-0.417	-9.45	-8.78	6.72
129	-6	-3.42	-11.3	-3.62	5.61	-4.66	-6.26	-19.3	-6.49	-14.6	0.368	-8.74	-11.3	7
129.5	-6.48	-2.08	-11	-4.23	2.61	-2.76	-4.59	-19.3	-7.43	-15.2	-0.925	-8.65	-7.01	6.62
130	-5.4	-2.65	-12	-3.97	1.4	-1.86	-4.94	-20.1	-7.08	-13.7	-1.76	-9.35	-6.08	6.7
130.5	-4.9	-0.986	-13.3	-3.83	2.36	-2.17	-4.9	-21.2	-6.99	-14.5	-2.06	-10.7	-7.03	6.47
131	-3.85	-0.0533	-11.2	-4.59	1.77	-2.03	-4.41	-19.4	-8.38	-13.7	-1.47	-10.5	-8.25	4.81
131.5	-5.32	0.0781	-10.9	-6.56	1.12	-1.86	-6.36	-18.9	-7.24	-12.5	-2.01	-10.5	-7.86	3.28
132	-6.7	-1.38	-9.91	-5.19	-0.156	-1.57	-6.38	-18.9	-8.7	-12.4	-1.91	-9.58	-7.35	3.76
132.5	-11.4	-2.95	-10.7	-4.82	2.68	-2.31	-6.64	-19.1	-8.78	-12.7	-2.63	-10.2	-5.1	4.18
133	-11.2	-3.96	-11.9	-6.16	2.87	-2.85	-5.9	-17.4	-8.84	-12.6	-1.36	-11.2	-5.39	4.82
133.5	-8.38	-4.95	-13.1	-6.86	2.53	-5.52	-5.99	-19	-7.32	-11.4	-0.873	-10.7	-5.89	3.73
134	-6.68	-5.44	-12.7	-7.23	2.4	-4.31	-4.83	-20.4	-6.04	-11	-2.48	-7.58	-5.69	5.02
134.5	-6.63	-4.85	-12.5	-6.57	3.35	-2.77	-4.76	-19.6	-5.22	-11.4	-2.04	-7.37	-8.02	6.64
135	-7.68	-4.09	-11.4	-7.1	4.16	-1.79	-4.5	-19.8	-4.93	-14.7	-2.56	-8.98	-12.5	6.92
135.5	-6.71	-3.73	-12.3	-7.28	2.81	-3.4	-5.02	-22.5	-5.99	-13.3	-1.33	-9.1	-11.5	7.43
136	-6	-3.02	-12.6	-6.54	2.77	-5.65	-4.75	-20.1	-5.9	-12.4	-2.44	-9.17	-22	7.75
136.5	-3.96	-2.74	-11	-6.57	4.62	-6.31	-6.38	-19.7	-6.39	-15.3	-2.46	-10	-12.8	7.72
137	-5.99	-3.18	-9.95	-7.13	4.5	-7.01	-5.72	-19.4	-4.2	-17.1	-1.58	-10.4	-13.2	5.51
137.5	-6.79	-4.26	-10.6	-8.12	4.89	-6.73	-6.69	-17.9	-5.39	-15.7	-4.81	-10.7	-9.36	5.02
138	-6.52	-3.42	-11.4	-9.06	3.34	-5.36	-5.43	-18.5	-5.18	-15.9	-3.19	-10.2	-14	4.57
138.5	-5.8	-3.47	-12.9	-7.22	5.36	-3.28	-5.47	-18.1	-5.43	-16.2	-1.36	-11.4	-8.99	4.54
139	-5.6	-2.34	-12.3	-7.2	5.89	-2.75	-6.26	-18.4	-6.72	-18.5	-1.78	-11.6	-8.32	4.52
139.5	-4.49	-2.35	-11.9	-6.58	5.39	-3.36	-7.29	-19.2	-6.3	-16.8	0.438	-9.44	-15.7	4.6
140	-3.69	-1.35	-11.6	-5.85	4.59	-3.48	-8.34	-17.8	-5.03	-16.8	-0.588	-8.22	-8.02	3.45
140.5	-3.24	-0.885	-12.8	-5.39	4	-2.99	-8.49	-18.9	-6.48	-15.9	0.849	-8.98	-5.74	5.71
141	-6.38	-0.966	-11.7	-4.97	1.83	-2.97	-8.77	-21.3	-5.05	-16.1	0.699	-11.5	-6.3	6.28
141.5	-7.14	0.369	-11.5	-4.23	2.23	-2.99	-6.72	-20.9	-4.11	-15.1	-0.689	-10.1	-7.84	6.77
142	-8.67	0.0835	-12	-3.57	2.83	-2.63	-6.36	-20	-4.7	-14.4	-1.8	-10	-8.03	6.66
142.5	-6.37	-0.447	-13	-3.94	3.34	-0.832	-7.08	-20.3	-6.26	-15.6	-1.55	-10.4	-17.9	6.75
143	-7.17	-1.73	-13.7	-4.02	5.09	0.453	-8.47	-19.6	-7.9	-14	-1.33	-11.6	-8.49	5.9
143.5	-7.32	-1.31	-13	-2.65	4.16	-2.11	-8.15	-18.6	-7.98	-14.8	-0.517	-9.04	-6.67	4.88
144	-6.5	-2.09	-12.2	-3.65	2.88	-3.14	-6.12	-17.5	-7.17	-14.6	-1.08	-9.9	-7.44	5.8
144.5	-5.31	-3.14	-11.7	-2.93	2.18	-2.21	-5.12	-20.5	-4.97	-13.4	-1.84	-10.3	-10.1	5.89
145	-5.98	-2.84	-11.4	-1.33	3.8	-1.92	-6	-17.7	-7.99	-14.9	-1.8	-12	-12.7	5.25
145.5	-6.14	-1.77	-12.6	-1.94	3.58	-3.2	-6.59	-17.9	-6.54	-15.8	-0.558	-11.3	-28.4	4.39
146	-6.08	-2.79	-12.4	0.746	5.68	-4.76	-5.77	-17.4	-9.26	-14.1	-0.669	-11.7	-22	3.08
146.5	-4.19	-4.5	-11.4	1.22	7.54	-2.79	-4.01	-17.7	-5.82	-15.1	-1.99	-12.5	-12.6	4.45
147	-4.73	-4.81	-11.8	0.827	8.7	-1.86	-3.78	-18	-4.84	-15	-1.63	-10.6	-11.5	4.74
147.5	-4.62	-3.05	-12.3	-0.461	8.16	-0.463	-4.25	-18.2	-6.92	-13.2	-1.52	-10	-10.4	4.15
148	-4.38	-1.24	-12	-0.199	5.45	-2.92	-4.78	-18.8	-7.69	-14	-2.49	-11.4	-7.29	4.71
148.5	-6.91	-2.53	-10.5	0.129	5.77	-2.53	-5.49	-18	-6.36	-15.3	-3.89	-12.8	-8.34	4.94
149	-5.92	-2	-9.97	0.172	6	-4.14	-5.93	-16.7	-6.9	-14.7	-1.46	-11	-19.7	5.23
149.5	-4.92	-3.07	-11.3	-0.237	7.13	-4.01	-5.71	-18.4	-8.33	-13.9	-3	-10.1	-17	4.61

[truncated: 6 more sheets: Figure 9f, Figure 9g, Figure 9d, Figure 9h, Figure S6d, Figure S7]
